# Supplementary material for: Bis(2-methyl­piperidinium) penta­chlorido­anti­monate(III)
Source: Acta Crystallogr Sect E Struct Rep Online. 2012 Apr 25;68(Pt 5):m671. doi: 10.1107/S1600536812017163 (PMC3344392; doi:10.1107/S1600536812017163)
Supplement: Supplementary file 1 [file e-68-0m671-sup1.cif]

##############################################################################
#                                                                            #
# This CIF contains the data in a paper accepted for publication in          #
# Acta Crystallographica Section E. It conforms to the requirements of       #
# Notes for Authors for Acta Crystallographica Section E, and has been       #
# peer reviewed under the auspices of the IUCr Commission on Journals.       #
#                                                                            #
# Full details of the Crystallographic Information File format               #
# are given in the paper "The Crystallographic Information File (CIF):       #
# a New Standard Archive File for Crystallography" by S. R. Hall, F. H.      #
# Allen and I. D. Brown [Acta Cryst. (1991), A47, 655-685].                  #
#                                                                            #
# The current version of the core CIF dictionary is obtainable from          #
# ftp://ftp.iucr.org/pub/cif_core.dic.                                       #
#                                                                            #
# Software is freely available for graphical display of the structure(s)     #
# in this CIF. For information consult the CIF software page                 #
# http://www.iucr.org/resources/cif/software.                                #
#                                                                            #
# This file may be used for bona fide research purposes within the           #
# scientific community so long as proper attribution is given to the journal # 
# article from which it was obtained.                                        #
#                                                                            #
##############################################################################
data_I
_audit_creation_method     SHELXL-97
_chemical_name_systematic
;
Bis(2-methylpiperidinium) pentachloridoantimonate(III)
;
_chemical_name_common     ?
_chemical_formula_moiety     '2(C6 H14 N +), Cl5 Sb 2-'
_chemical_formula_sum     'C12 H28 Cl5 N2 Sb'
_chemical_formula_iupac     '(C6 H14 N)2 [Sb Cl5]'
_chemical_formula_weight     499.36
_chemical_melting_point     ?
_symmetry_cell_setting     orthorhombic
_symmetry_space_group_name_H-M     'P n m a'
_symmetry_space_group_name_Hall     '-P 2ac 2n'
loop_
    _symmetry_equiv_pos_as_xyz
    'x, y, z'
    '-x+1/2, -y, z+1/2'
    'x+1/2, -y+1/2, -z+1/2'
    '-x, y+1/2, -z'
    '-x, -y, -z'
    'x-1/2, y, -z-1/2'
    '-x-1/2, y-1/2, z-1/2'
    'x, -y-1/2, z'
_cell_length_a     7.5995(15)
_cell_length_b     23.165(5)
_cell_length_c     11.453(2)
_cell_angle_alpha     90.00
_cell_angle_beta     90.00
_cell_angle_gamma     90.00
_cell_volume     2016.2(7)
_cell_formula_units_Z     4
_cell_measurement_reflns_used     2361
_cell_measurement_theta_min     2.2
_cell_measurement_theta_max     27.480
_cell_measurement_temperature     293(2)
_exptl_crystal_description     'block'
_exptl_crystal_colour     'colourless'
_exptl_crystal_size_max     0.2800
_exptl_crystal_size_mid     0.2500
_exptl_crystal_size_min     0.2100
_exptl_crystal_density_diffrn     1.645
_exptl_crystal_density_meas     ?
_exptl_crystal_density_method     'not measured'
_exptl_crystal_F_000     1000
_exptl_absorpt_coefficient_mu     2.025
_exptl_absorpt_correction_type     multi-scan
_exptl_absorpt_process_details     '(CrystalClear; Rigaku, 2005)'
_exptl_absorpt_correction_T_min     0.421
_exptl_absorpt_correction_T_max     0.558
_exptl_special_details
;
;
_diffrn_ambient_temperature     293(2)
_diffrn_radiation_type     MoK\a
_diffrn_radiation_wavelength     0.71073
_diffrn_radiation_source     'fine-focus sealed tube'
_diffrn_radiation_monochromator     graphite
_diffrn_measurement_device_type     'Rigaku Mercury70 CCD'
_diffrn_measurement_method     '\w scans'
_diffrn_detector_area_resol_mean     ?
_diffrn_reflns_number     19754
_diffrn_reflns_av_R_equivalents     0.0609
_diffrn_reflns_av_sigmaI/netI     0.0316
_diffrn_reflns_theta_min     3.18
_diffrn_reflns_theta_max     27.47
_diffrn_reflns_theta_full     27.47
_diffrn_measured_fraction_theta_max     0.999
_diffrn_measured_fraction_theta_full     0.999
_diffrn_reflns_limit_h_min     -9
_diffrn_reflns_limit_h_max     9
_diffrn_reflns_limit_k_min     -30
_diffrn_reflns_limit_k_max     30
_diffrn_reflns_limit_l_min     -14
_diffrn_reflns_limit_l_max     14
_diffrn_standards_number     ?
_diffrn_standards_interval_count     ?
_diffrn_standards_interval_time     ?
_diffrn_standards_decay_%     ?
_refine_special_details
;
Refinement of <i>F</i>^2^ against ALL reflections. The weighted <i>R</i>-factor
<i>wR</i> and goodness of fit <i>S</i> are based on <i>F</i>^2^, conventional
<i>R</i>-factors <i>R</i> are based on <i>F</i>, with <i>F</i> set to zero for
negative <i>F</i>^2^. The threshold expression of <i>F</i>^2^ >
\s(<i>F</i>^2^) is used only for calculating <i>R</i>-factors(gt) <i>etc</i>.
and is not relevant to the choice of reflections for refinement.
<i>R</i>-factors based on <i>F</i>^2^ are statistically about twice as large
as those based on <i>F</i>, and <i>R</i>- factors based on ALL data will be
even larger.
;
_reflns_number_total     2361
_reflns_number_gt     1938
_reflns_threshold_expression     I>2sigma(I)
_refine_ls_structure_factor_coef     Fsqd
_refine_ls_matrix_type     full
_refine_ls_R_factor_all     0.0459
_refine_ls_R_factor_gt     0.0331
_refine_ls_wR_factor_gt     0.0615
_refine_ls_wR_factor_ref     0.0652
_refine_ls_goodness_of_fit_ref     1.075
_refine_ls_restrained_S_all     1.075
_refine_ls_number_reflns     2361
_refine_ls_number_parameters     98
_refine_ls_number_restraints     0
_refine_ls_hydrogen_treatment     constr
_refine_ls_weighting_scheme     calc
_refine_ls_weighting_details
         'calc w=1/[\s^2^(Fo^2^)+(0.0181P)^2^+1.8699P] where P=(Fo^2^+2Fc^2^)/3'
_atom_sites_solution_hydrogens     geom
_atom_sites_solution_primary     direct
_atom_sites_solution_secondary     difmap
_refine_ls_shift/su_max     0.001
_refine_ls_shift/su_mean     0.000
_refine_diff_density_max     0.577
_refine_diff_density_min     -0.519
_refine_ls_extinction_method     none
_refine_ls_extinction_coef     0
loop_
    _atom_type_symbol
    _atom_type_description
    _atom_type_scat_dispersion_real
    _atom_type_scat_dispersion_imag
    _atom_type_scat_source
    'C' 'C' 0.0033 0.0016
                         'International Tables Vol C Tables 4.2.6.8 and 6.1.1.4'
    'H' 'H' 0.0000 0.0000
                         'International Tables Vol C Tables 4.2.6.8 and 6.1.1.4'
    'Cl' 'Cl' 0.1484 0.1585
                         'International Tables Vol C Tables 4.2.6.8 and 6.1.1.4'
    'N' 'N' 0.0061 0.0033
                         'International Tables Vol C Tables 4.2.6.8 and 6.1.1.4'
    'O' 'O' 0.0106 0.0060
                         'International Tables Vol C Tables 4.2.6.8 and 6.1.1.4'
    'Sb' 'Sb' -0.5866 1.5461
                         'International Tables Vol C Tables 4.2.6.8 and 6.1.1.4'
_computing_data_collection
        '<i>SCXmini Benchtop Crystallography System Software</i> (Rigaku, 2006)'
_computing_cell_refinement
        '<i>SCXmini Benchtop Crystallography System Software</i> (Rigaku, 2006)'
_computing_data_reduction
        '<i>SCXmini Benchtop Crystallography System Software</i> (Rigaku, 2006)'
_computing_structure_solution     'SHELXS97 (Sheldrick, 2008)'
_computing_structure_refinement     'SHELXL97 (Sheldrick, 2008)'
_computing_molecular_graphics     'DIAMOND (Brandenburg & Putz, 2005)'
_computing_publication_material     'SHELXL97 (Sheldrick, 2008)'
loop_
    _atom_site_type_symbol
    _atom_site_label
    _atom_site_fract_x
    _atom_site_fract_y
    _atom_site_fract_z
    _atom_site_U_iso_or_equiv
    _atom_site_adp_type
    _atom_site_calc_flag
    _atom_site_refinement_flags
    _atom_site_occupancy
    _atom_site_symmetry_multiplicity
    _atom_site_disorder_assembly
    _atom_site_disorder_group
    C C1 0.8199(5) 0.1245(2) -0.1957(3) 0.0703(12) Uani d . 1 1 . .
    H H1A 0.7817 0.1631 -0.2129 0.105 Uiso calc R 1 1 . .
    H H1B 0.7841 0.0991 -0.2575 0.105 Uiso calc R 1 1 . .
    H H1C 0.9457 0.1238 -0.1887 0.105 Uiso calc R 1 1 . .
    C C2 0.7387(5) 0.10494(17) -0.0830(3) 0.0554(10) Uani d . 1 1 . .
    H H2 0.6106 0.1081 -0.0900 0.066 Uiso calc R 1 1 . .
    C C3 0.7834(6) 0.04338(18) -0.0511(4) 0.0750(13) Uani d . 1 1 . .
    H H3A 0.7347 0.0177 -0.1098 0.090 Uiso calc R 1 1 . .
    H H3B 0.9103 0.0388 -0.0519 0.090 Uiso calc R 1 1 . .
    C C4 0.7143(7) 0.0260(2) 0.0672(4) 0.0866(15) Uani d . 1 1 . .
    H H4A 0.7536 -0.0128 0.0855 0.104 Uiso calc R 1 1 . .
    H H4B 0.5866 0.0259 0.0659 0.104 Uiso calc R 1 1 . .
    C C5 0.7785(6) 0.06724(18) 0.1599(4) 0.0707(12) Uani d . 1 1 . .
    H H5A 0.7284 0.0566 0.2348 0.085 Uiso calc R 1 1 . .
    H H5B 0.9055 0.0647 0.1661 0.085 Uiso calc R 1 1 . .
    C C6 0.7275(5) 0.12723(16) 0.1310(3) 0.0552(10) Uani d . 1 1 . .
    H H6A 0.7741 0.1534 0.1895 0.066 Uiso calc R 1 1 . .
    H H6B 0.6002 0.1306 0.1314 0.066 Uiso calc R 1 1 . .
    N N1 0.7977(4) 0.14369(12) 0.0122(3) 0.0499(7) Uani d . 1 1 . .
    H H1D 0.7632 0.1799 -0.0044 0.060 Uiso calc R 1 1 . .
    H H1E 0.9160 0.1435 0.0147 0.060 Uiso calc R 1 1 . .
    Cl Cl1 0.73805(11) 0.13613(4) 0.45405(8) 0.0508(2) Uani d . 1 1 . .
    Cl Cl2 0.58634(15) 0.2500 0.61136(10) 0.0463(3) Uani d S 1 2 . .
    Cl Cl3 1.05345(15) 0.2500 0.57047(11) 0.0489(3) Uani d S 1 2 . .
    Cl Cl4 0.48085(16) 0.2500 0.31467(11) 0.0529(3) Uani d S 1 2 . .
    Sb Sb1 0.76256(3) 0.2500 0.44041(2) 0.03097(9) Uani d S 1 2 . .
loop_
    _atom_site_aniso_label
    _atom_site_aniso_U_11
    _atom_site_aniso_U_22
    _atom_site_aniso_U_33
    _atom_site_aniso_U_12
    _atom_site_aniso_U_13
    _atom_site_aniso_U_23
    C1 0.070(3) 0.095(3) 0.046(2) -0.005(2) -0.001(2) -0.007(2)
    C2 0.047(2) 0.065(2) 0.054(2) 0.0012(18) -0.0107(18) -0.0133(18)
    C3 0.090(3) 0.048(2) 0.088(3) -0.004(2) 0.006(3) -0.017(2)
    C4 0.111(4) 0.051(3) 0.098(4) -0.014(3) 0.008(3) -0.005(3)
    C5 0.077(3) 0.071(3) 0.064(3) -0.007(2) -0.003(2) 0.012(2)
    C6 0.065(2) 0.051(2) 0.050(2) -0.0070(19) 0.0054(19) -0.0070(17)
    N1 0.0522(17) 0.0429(17) 0.0547(18) 0.0026(14) -0.0054(15) -0.0050(14)
    Cl1 0.0496(5) 0.0453(5) 0.0576(5) 0.0051(4) 0.0006(4) -0.0039(4)
    Cl2 0.0521(7) 0.0532(7) 0.0336(6) 0.000 0.0144(5) 0.000
    Cl3 0.0438(6) 0.0535(7) 0.0493(7) 0.000 -0.0117(6) 0.000
    Cl4 0.0481(7) 0.0584(8) 0.0523(7) 0.000 -0.0189(6) 0.000
    Sb1 0.02942(15) 0.03721(16) 0.02627(14) 0.000 0.00072(12) 0.000
_geom_special_details
;
All e.s.d.'s (except the e.s.d. in the dihedral angle between two l.s. planes)
are estimated using the full covariance matrix. The cell e.s.d.'s are taken
into account individually in the estimation of e.s.d.'s in distances, angles
and torsion angles; correlations between e.s.d.'s in cell parameters are only
used when they are defined by crystal symmetry. An approximate (isotropic)
treatment of cell e.s.d.'s is used for estimating e.s.d.'s involving l.s.
planes.
;
loop_
    _geom_bond_atom_site_label_1
    _geom_bond_atom_site_label_2
    _geom_bond_site_symmetry_2
    _geom_bond_distance
    _geom_bond_publ_flag
    C1 C2 . 1.500(5) ?
    C1 H1A . 0.9600 ?
    C1 H1B . 0.9600 ?
    C1 H1C . 0.9600 ?
    C2 N1 . 1.481(4) ?
    C2 C3 . 1.511(6) ?
    C2 H2 . 0.9800 ?
    C3 C4 . 1.509(6) ?
    C3 H3A . 0.9700 ?
    C3 H3B . 0.9700 ?
    C4 C5 . 1.510(6) ?
    C4 H4A . 0.9700 ?
    C4 H4B . 0.9700 ?
    C5 C6 . 1.480(5) ?
    C5 H5A . 0.9700 ?
    C5 H5B . 0.9700 ?
    C6 N1 . 1.511(5) ?
    C6 H6A . 0.9700 ?
    C6 H6B . 0.9700 ?
    N1 H1D . 0.9000 ?
    N1 H1E . 0.9000 ?
    Cl1 Sb1 . 2.6491(10) ?
    Cl2 Sb1 . 2.3721(11) ?
    Cl3 Sb1 . 2.6656(12) ?
    Cl4 Sb1 . 2.5802(12) ?
    Sb1 Cl1 8_565 2.6491(10) ?
loop_
    _geom_angle_atom_site_label_1
    _geom_angle_atom_site_label_2
    _geom_angle_atom_site_label_3
    _geom_angle_site_symmetry_1
    _geom_angle_site_symmetry_3
    _geom_angle
    _geom_angle_publ_flag
    C2 C1 H1A . . 109.5 ?
    C2 C1 H1B . . 109.5 ?
    H1A C1 H1B . . 109.5 ?
    C2 C1 H1C . . 109.5 ?
    H1A C1 H1C . . 109.5 ?
    H1B C1 H1C . . 109.5 ?
    N1 C2 C1 . . 109.0(3) ?
    N1 C2 C3 . . 109.0(3) ?
    C1 C2 C3 . . 113.6(3) ?
    N1 C2 H2 . . 108.4 ?
    C1 C2 H2 . . 108.4 ?
    C3 C2 H2 . . 108.4 ?
    C4 C3 C2 . . 113.0(4) ?
    C4 C3 H3A . . 109.0 ?
    C2 C3 H3A . . 109.0 ?
    C4 C3 H3B . . 109.0 ?
    C2 C3 H3B . . 109.0 ?
    H3A C3 H3B . . 107.8 ?
    C3 C4 C5 . . 110.5(4) ?
    C3 C4 H4A . . 109.6 ?
    C5 C4 H4A . . 109.6 ?
    C3 C4 H4B . . 109.6 ?
    C5 C4 H4B . . 109.6 ?
    H4A C4 H4B . . 108.1 ?
    C6 C5 C4 . . 110.6(4) ?
    C6 C5 H5A . . 109.5 ?
    C4 C5 H5A . . 109.5 ?
    C6 C5 H5B . . 109.5 ?
    C4 C5 H5B . . 109.5 ?
    H5A C5 H5B . . 108.1 ?
    C5 C6 N1 . . 110.3(3) ?
    C5 C6 H6A . . 109.6 ?
    N1 C6 H6A . . 109.6 ?
    C5 C6 H6B . . 109.6 ?
    N1 C6 H6B . . 109.6 ?
    H6A C6 H6B . . 108.1 ?
    C2 N1 C6 . . 113.8(3) ?
    C2 N1 H1D . . 108.8 ?
    C6 N1 H1D . . 108.8 ?
    C2 N1 H1E . . 108.8 ?
    C6 N1 H1E . . 108.8 ?
    H1D N1 H1E . . 107.7 ?
    Cl2 Sb1 Cl4 . . 89.56(5) ?
    Cl2 Sb1 Cl1 . . 84.93(2) ?
    Cl4 Sb1 Cl1 . . 88.54(2) ?
    Cl2 Sb1 Cl1 . 8_565 84.93(2) ?
    Cl4 Sb1 Cl1 . 8_565 88.542(19) ?
    Cl1 Sb1 Cl1 . 8_565 169.47(4) ?
    Cl2 Sb1 Cl3 . . 90.40(4) ?
    Cl4 Sb1 Cl3 . . 179.96(4) ?
    Cl1 Sb1 Cl3 . . 91.454(19) ?
    Cl1 Sb1 Cl3 8_565 . 91.454(19) ?
loop_
    _geom_torsion_atom_site_label_1
    _geom_torsion_atom_site_label_2
    _geom_torsion_atom_site_label_3
    _geom_torsion_atom_site_label_4
    _geom_torsion_site_symmetry_1
    _geom_torsion_site_symmetry_2
    _geom_torsion_site_symmetry_3
    _geom_torsion_site_symmetry_4
    _geom_torsion
    _geom_torsion_publ_flag
    N1 C2 C3 C4 . . . . 53.2(5) ?
    C1 C2 C3 C4 . . . . 175.0(4) ?
    C2 C3 C4 C5 . . . . -55.2(6) ?
    C3 C4 C5 C6 . . . . 56.5(5) ?
    C4 C5 C6 N1 . . . . -56.7(5) ?
    C1 C2 N1 C6 . . . . -178.6(3) ?
    C3 C2 N1 C6 . . . . -54.0(4) ?
    C5 C6 N1 C2 . . . . 57.2(4) ?
loop_
    _geom_hbond_atom_site_label_D
    _geom_hbond_atom_site_label_H
    _geom_hbond_atom_site_label_A
    _geom_hbond_site_symmetry_A
    _geom_hbond_distance_DH
    _geom_hbond_distance_HA
    _geom_hbond_distance_DA
    _geom_hbond_angle_DHA
    N1 H1D Cl3 6_556 0.90 2.40 3.226(3) 153.1
    N1 H1E Cl1 6_656 0.90 2.48 3.373(3) 172.6
_iucr_refine_instructions_details
;
TITL a in P2(1)/c                New: Pnma
CELL  0.71073    7.5995   23.1650   11.4530    90.000    90.000    90.000
ZERR  4           0.0015    0.0050    0.0020     0.000     0.000     0.000
LATT 1
SYMM     0.50000 - X ,            - Y ,    0.50000 + Z
SYMM     0.50000 + X ,    0.50000 - Y ,    0.50000 - Z
SYMM             - X ,    0.50000 + Y ,            - Z
SFAC C  H  Cl N  O  Sb
UNIT 48 112 20 8 0 4
L.S. 20
HTAB
HTAB N1 Cl3_$1
HTAB N1 Cl1_$2
EQIV $1 x-1/2, y, -z+1/2
EQIV $2 x+1/2, y, -z+1/2
ACTA
BOND $H
FMAP 2
PLAN 2
CONF
WGHT    0.018100    1.869900
FVAR       0.11515
C1    1    0.819853    0.124478   -0.195656    11.00000    0.07002    0.09487 =
         0.04591   -0.00662   -0.00116   -0.00454
AFIX 137
H1A   2    0.781694    0.163057   -0.212858    11.00000   -1.50000
H1B   2    0.784064    0.099089   -0.257502    11.00000   -1.50000
H1C   2    0.945725    0.123795   -0.188712    11.00000   -1.50000
AFIX   0
C2    1    0.738725    0.104936   -0.083000    11.00000    0.04662    0.06513 =
         0.05446   -0.01331   -0.01070    0.00119
AFIX  13
H2    2    0.610578    0.108149   -0.090027    11.00000   -1.20000
AFIX   0
C3    1    0.783402    0.043377   -0.051127    11.00000    0.08953    0.04782 =
         0.08757   -0.01696    0.00587   -0.00412
AFIX  23
H3A   2    0.734685    0.017727   -0.109750    11.00000   -1.20000
H3B   2    0.910258    0.038759   -0.051927    11.00000   -1.20000
AFIX   0
C4    1    0.714261    0.025966    0.067215    11.00000    0.11085    0.05062 =
         0.09829   -0.00502    0.00803   -0.01436
AFIX  23
H4A   2    0.753627   -0.012822    0.085542    11.00000   -1.20000
H4B   2    0.586636    0.025919    0.065904    11.00000   -1.20000
AFIX   0
C5    1    0.778461    0.067238    0.159949    11.00000    0.07661    0.07124 =
         0.06436    0.01165   -0.00269   -0.00731
AFIX  23
H5A   2    0.728435    0.056585    0.234829    11.00000   -1.20000
H5B   2    0.905525    0.064684    0.166104    11.00000   -1.20000
AFIX   0
C6    1    0.727473    0.127227    0.131023    11.00000    0.06525    0.05066 =
         0.04971   -0.00698    0.00535   -0.00695
AFIX  23
H6A   2    0.774145    0.153356    0.189513    11.00000   -1.20000
H6B   2    0.600248    0.130598    0.131392    11.00000   -1.20000
AFIX   0
N1    4    0.797678    0.143693    0.012166    11.00000    0.05215    0.04289 =
         0.05466   -0.00497   -0.00538    0.00255
AFIX  23
H1D   2    0.763155    0.179945   -0.004386    11.00000   -1.20000
H1E   2    0.916043    0.143462    0.014698    11.00000   -1.20000
AFIX   0
CL1   3    0.738047    0.136126    0.454050    11.00000    0.04956    0.04534 =
         0.05760   -0.00388    0.00063    0.00508
CL2   3    0.586336    0.250000    0.611358    10.50000    0.05213    0.05317 =
         0.03363    0.00000    0.01443    0.00000
CL3   3    1.053448    0.250000    0.570469    10.50000    0.04381    0.05349 =
         0.04933    0.00000   -0.01167    0.00000
CL4   3    0.480850    0.250000    0.314665    10.50000    0.04811    0.05838 =
         0.05229    0.00000   -0.01894    0.00000
SB1   6    0.762563    0.250000    0.440410    10.50000    0.02942    0.03721 =
         0.02627    0.00000    0.00072    0.00000
HKLF 4 1  0.0000  0.0000 -1.0000  1.0000  0.0000  0.0000  0.0000 -1.0000  0.0000
REM  a in P2(1)/c                New: Pnma
REM R1 =  0.0331 for   1938 Fo > 4sig(Fo)  and  0.0459 for all   2361 data
REM     98 parameters refined using      0 restraints
END
WGHT      0.0154      1.7826
REM Highest difference peak  0.577,  deepest hole -0.519,  1-sigma level  0.081
Q1    1   0.6941  0.2500  0.3777  10.50000  0.05    0.58
Q2    1   0.6736  0.2500  0.4839  10.50000  0.05    0.53
;
data_global
_journal_date_recd_electronic     2012-03-31
_journal_date_accepted     2012-04-18
_journal_name_full     'Acta Crystallographica, Section E'
_journal_year     2012
_journal_volume     68
_journal_issue      5
_journal_page_first     m671
_journal_page_last     m671
_journal_paper_category     QM
_journal_paper_doi     10.1107/S1600536812017163
_journal_coeditor_code     CV5279
_publ_contact_author_name     'Qian Xu'
_publ_contact_author_address
;
Ordered Matter Science Research Center
College of Chemistry and Chemical Engineering
Southeast University
Nanjing 211189
People's Republic of China
;
_publ_contact_author_email     'xqchem@yahoo.com.cn'
_publ_contact_author_fax     '862552090626'
_publ_contact_author_phone     '862552090626'
_publ_section_title
;
Bis(2-methylpiperidinium) pentachloridoantimonate(III)
;
loop_
    _publ_author_name
    _publ_author_address
    'Xu, Qian'
;
Ordered Matter Science Research Center
College of Chemistry and Chemical Engineering
Southeast University
Nanjing 211189
People's Republic of China
;
