# Supplementary material for: Bis(2-methyl­piperidinium) penta­chlorido­anti­monate(III)
Source: Acta Crystallogr Sect E Struct Rep Online. 2012 Apr 25;68(Pt 5):m671. doi: 10.1107/S1600536812017163 (PMC3344392; doi:10.1107/S1600536812017163)
Supplement: Supplementary file 2 [file e-68-0m671-Isup2.hkl]

# 
# h,k,l, Fc-squared, Fo-squared, sigma(Fo-squared) and status flag 
# 
data_I
_shelx_title ' a in P2(1)/c                New: Pnma' 
_shelx_refln_list_code          4 
_shelx_F_calc_maximum      431.85 
_exptl_crystal_F_000      1000.00 
_reflns_d_resolution_high  0.7703 
 
loop_ 
 _symmetry_equiv_pos_as_xyz 
 'x, y, z' 
 '-x+1/2, -y, z+1/2' 
 'x+1/2, -y+1/2, -z+1/2' 
 '-x, y+1/2, -z' 
 '-x, -y, -z' 
 'x-1/2, y, -z-1/2' 
 '-x-1/2, y-1/2, z-1/2' 
 'x, -y-1/2, z' 
 
_cell_length_a     7.5995 
_cell_length_b    23.1650 
_cell_length_c    11.4530 
_cell_angle_alpha  90.000 
_cell_angle_beta   90.000 
_cell_angle_gamma  90.000 
 
_shelx_F_squared_multiplier     1.000 
 
loop_ 
 _refln_index_h 
 _refln_index_k 
 _refln_index_l 
 _refln_F_squared_calc 
 _refln_F_squared_meas 
 _refln_F_squared_sigma 
 _refln_observed_status 
   2   0   0   151130.77   146242.77   2987.49 o 
   4   0   0    70359.11    70210.89   1573.69 o 
   6   0   0    18508.69    18629.71    532.73 o 
   8   0   0     2604.52     2567.06    131.81 o 
   2   1   0      203.66      250.57     16.49 o 
   4   1   0     8377.07     8152.53    131.44 o 
   6   1   0     1037.53      896.59     45.32 o 
   8   1   0      118.68      125.00     31.45 o 
   2   2   0       95.20      156.00     13.28 o 
   4   2   0    14621.35    14682.26    248.56 o 
   6   2   0     6951.30     6915.71    152.97 o 
   8   2   0     1287.83     1273.40     67.28 o 
   2   3   0     3754.10     4101.05     53.34 o 
   4   3   0     5217.71     5134.35     86.88 o 
   6   3   0     1341.23     1248.55     59.52 o 
   8   3   0      669.45      716.05     49.60 o 
   0   4   0    13789.02    14680.56    187.19 o 
   2   4   0    12286.01    13198.67    145.38 o 
   4   4   0     3267.79     3108.53     69.06 o 
   6   4   0     2538.72     2570.63     72.42 o 
   8   4   0      392.52      461.93     43.85 o 
   2   5   0     1663.28     1590.06     36.13 o 
   4   5   0     5950.47     5807.59     99.06 o 
   6   5   0     1888.63     1882.17     76.68 o 
   8   5   0      932.42      945.78     57.47 o 
   0   6   0    74747.88    79412.36   1272.63 o 
   2   6   0      132.87       98.82     11.02 o 
   4   6   0    11158.46    11328.65    183.73 o 
   6   6   0     5514.88     5704.34    147.15 o 
   8   6   0      988.62     1003.41     60.85 o 
   2   7   0     1368.94     1500.93     49.36 o 
   4   7   0     3885.36     3729.04     73.81 o 
   6   7   0      430.35      430.87     33.99 o 
   8   7   0       70.15       12.62     28.33 o 
   0   8   0   186491.11   184659.66   3660.24 o 
   2   8   0    21587.06    22030.76    351.38 o 
   4   8   0    26936.90    26525.30    433.71 o 
   6   8   0     9898.32     9664.89    214.11 o 
   8   8   0     1778.98     1659.18     86.22 o 
   2   9   0      509.36      546.84     38.62 o 
   4   9   0     3633.39     3543.43     88.59 o 
   6   9   0      436.51      437.74     33.41 o 
   8   9   0       61.11       31.49     38.39 o 
   0  10   0   122822.91   128254.38   2782.19 o 
   2  10   0    14125.67    14763.59    185.06 o 
   4  10   0    19135.66    18787.37    313.00 o 
   6  10   0     6872.63     6675.32    223.07 o 
   8  10   0     1046.40      997.82     84.27 o 
   2  11   0        0.22       -3.36      7.88 o 
   4  11   0     5656.86     5195.88    162.08 o 
   6  11   0     1665.49     1706.43     70.72 o 
   8  11   0      598.86      657.77     74.93 o 
   0  12   0    13399.40    13528.22    298.44 o 
   2  12   0      408.98      471.86     26.21 o 
   4  12   0     3606.38     3407.63     95.50 o 
   6  12   0     2353.20     2155.88    101.87 o 
   8  12   0      452.46      372.93     65.24 o 
   2  13   0      847.76      804.20     47.08 o 
   4  13   0     2118.42     1883.16     70.46 o 
   6  13   0      662.24      662.71     51.33 o 
   8  13   0      381.83      262.87     98.22 o 
   0  14   0    19481.61    20243.46    492.12 o 
   2  14   0       47.03      139.10     27.17 o 
   4  14   0     3296.07     3370.82    107.69 o 
   6  14   0     1895.19     1869.58     84.00 o 
   8  14   0      374.98      431.16     84.40 o 
   2  15   0      150.79      124.86     24.86 o 
   4  15   0     2001.01     1911.46     76.37 o 
   6  15   0      420.75      433.05     60.26 o 
   8  15   0      148.39      155.96     75.47 o 
   0  16   0    32743.49    33629.61    899.66 o 
   2  16   0     3814.63     3908.77    120.94 o 
   4  16   0     7583.99     7140.38    221.57 o 
   6  16   0     3451.71     3607.07    189.66 o 
   8  16   0      677.83      785.33    120.11 o 
   2  17   0      243.80      188.19     30.83 o 
   4  17   0      910.92      938.56     54.65 o 
   6  17   0      115.80       44.71     48.07 o 
   8  17   0       37.92       29.25     65.43 o 
   0  18   0    32466.21    34019.10    977.11 o 
   2  18   0     6018.17     6052.13    168.20 o 
   4  18   0     7934.22     7608.52    223.13 o 
   6  18   0     3328.26     3296.63    167.46 o 
   2  19   0       28.23       83.92     65.30 o 
   4  19   0     1306.21     1280.73     77.11 o 
   6  19   0      369.54      501.65     72.19 o 
   0  20   0     9967.79    10109.98    341.02 o 
   2  20   0      650.30      619.29     62.52 o 
   4  20   0     2512.00     2385.86    107.08 o 
   6  20   0     1370.34     1383.85    109.94 o 
   2  21   0        2.32       56.19     29.20 o 
   4  21   0     1239.61     1246.13     71.55 o 
   6  21   0      465.47      628.23     88.34 o 
   0  22   0     3933.95     4012.11    166.37 o 
   2  22   0       16.23       42.67     30.98 o 
   4  22   0      754.86      815.69     81.90 o 
   6  22   0      507.13      492.11     81.32 o 
   2  23   0       45.49       93.79     34.63 o 
   4  23   0      461.42      461.51     70.56 o 
   6  23   0      145.51      181.85     66.69 o 
   0  24   0     4514.96     4529.13    273.60 o 
   2  24   0      353.73      349.61     47.86 o 
   4  24   0     1137.02     1132.15    102.58 o 
   2  25   0       44.29       46.24     40.58 o 
   4  25   0      201.53      239.51     68.37 o 
   0  26   0     6179.01     6167.60    376.38 o 
   2  26   0     1479.73     1681.06    103.89 o 
   4  26   0     1990.83     2080.61    151.95 o 
   2  27   0       27.48      -60.93     61.82 o 
   4  27   0      145.50      194.89     71.18 o 
   0  28   0     3266.73     3400.42    285.14 o 
   2  28   0      677.07      762.37    110.57 o 
   2  29   0       10.33        9.02     66.66 o 
   0  30   0      725.14      835.69    220.99 o 
   1   0   1      844.26      839.56     13.66 o 
   2   0   1      788.96      719.90     14.85 o 
   3   0   1      304.80      349.17     22.60 o 
   4   0   1     2441.99     2490.17     56.04 o 
   5   0   1      135.34      164.71     35.40 o 
   6   0   1      493.85      600.00     45.43 o 
   7   0   1      415.57      486.62     38.90 o 
   8   0   1       27.55       23.52     24.70 o 
   9   0   1       82.53       99.97     41.37 o 
   1   1   1    17680.62    17858.79    151.16 o 
   2   1   1     5389.80     5304.58     45.31 o 
   3   1   1    23133.25    23741.16    243.44 o 
   4   1   1     9336.92     9432.89    118.02 o 
   5   1   1     7360.98     7351.42    104.45 o 
   6   1   1      152.64      261.45     28.79 o 
   7   1   1     7724.94     7723.09    136.32 o 
   8   1   1     1005.54     1022.97     40.75 o 
   9   1   1      867.20      928.48     52.54 o 
   1   2   1        5.96        3.43      2.57 o 
   2   2   1     4123.94     4239.36     51.79 o 
   3   2   1      380.90      384.03     13.71 o 
   4   2   1      791.35      765.95     25.26 o 
   5   2   1     1516.85     1554.18     32.01 o 
   6   2   1      874.94      823.75     50.82 o 
   7   2   1     1256.45     1262.56     40.11 o 
   8   2   1       35.81       59.60     20.83 o 
   9   2   1      235.64      212.88     37.32 o 
   0   3   1     1095.80     1358.83     27.36 o 
   1   3   1    66177.56    63928.04    314.12 o 
   2   3   1      454.74      471.18      8.72 o 
   3   3   1    21815.55    21975.50    263.94 o 
   4   3   1     3398.19     3421.71     51.34 o 
   5   3   1     3946.50     3982.76     62.59 o 
   6   3   1       87.71       84.88     14.70 o 
   7   3   1     4131.73     4100.91     80.86 o 
   8   3   1      549.48      618.96     33.85 o 
   9   3   1      241.06      257.31     37.48 o 
   1   4   1      638.79      614.29     10.59 o 
   2   4   1     6952.33     7335.66     80.58 o 
   3   4   1     3478.42     3326.34     38.84 o 
   4   4   1      126.92      123.53     12.42 o 
   5   4   1     4487.84     4329.30     84.02 o 
   6   4   1     1329.04     1412.61     36.88 o 
   7   4   1     2458.96     2429.49     56.75 o 
   8   4   1       80.05       51.95     19.31 o 
   9   4   1      468.64      528.17     50.40 o 
   0   5   1     3712.98     3353.62     53.98 o 
   1   5   1     5416.55     5148.79     59.57 o 
   2   5   1     1105.53     1060.26     18.10 o 
   3   5   1     4784.06     4700.17     90.14 o 
   4   5   1     3170.94     3343.79     50.27 o 
   5   5   1      703.83      683.78     23.36 o 
   6   5   1      116.76      143.30     20.58 o 
   7   5   1     2221.95     2054.44     51.69 o 
   8   5   1      400.19      428.88     31.34 o 
   9   5   1       82.01       47.43     38.99 o 
   1   6   1       83.25      103.25     11.78 o 
   2   6   1     4300.86     4125.72     88.74 o 
   3   6   1     1263.54     1258.21     20.49 o 
   4   6   1      323.84      313.22     18.42 o 
   5   6   1     2418.00     2479.59     49.10 o 
   6   6   1     1119.66     1117.62     33.76 o 
   7   6   1     1702.54     1684.89     47.93 o 
   8   6   1      105.04       73.40     23.05 o 
   9   6   1      358.73      353.28     63.59 o 
   0   7   1      622.26      825.14     46.54 o 
   1   7   1    35779.27    35278.87    431.03 o 
   2   7   1     1200.05     1211.05     18.87 o 
   3   7   1    20087.57    20329.52    209.09 o 
   4   7   1     4863.33     4760.33     64.82 o 
   5   7   1     4692.58     4689.90     94.51 o 
   6   7   1       23.03      -10.20     13.42 o 
   7   7   1     4404.12     4329.74     86.36 o 
   8   7   1      669.52      811.27     49.83 o 
   9   7   1      343.70      499.54     66.58 o 
   1   8   1        1.77        9.16      7.56 o 
   2   8   1      374.55      459.63     13.25 o 
   3   8   1      173.29      184.92     13.64 o 
   4   8   1     1631.94     1635.29     29.30 o 
   5   8   1      707.39      642.34     21.31 o 
   6   8   1      246.55      322.64     20.21 o 
   7   8   1      697.41      736.55     38.37 o 
   8   8   1        5.00       23.11     28.22 o 
   9   8   1      123.89      109.87     50.91 o 
   0   9   1     4873.69     4896.40     80.65 o 
   1   9   1    19607.43    19936.74    176.39 o 
   2   9   1     3883.36     3685.99     46.18 o 
   3   9   1    21055.22    20061.46    323.09 o 
   4   9   1     6196.27     6050.80    101.01 o 
   5   9   1     7731.38     7569.16    106.78 o 
   6   9   1      172.04      207.47     18.09 o 
   7   9   1     7005.27     6641.76    135.70 o 
   8   9   1      810.04      764.46     51.15 o 
   9   9   1      929.74     1088.25     93.41 o 
   1  10   1      309.20      303.19     16.45 o 
   2  10   1     1463.37     1521.24     27.05 o 
   3  10   1       90.91      151.50     12.21 o 
   4  10   1      490.40      456.61     22.67 o 
   5  10   1      136.75      146.16     19.12 o 
   6  10   1      455.03      421.53     24.81 o 
   7  10   1      254.00      327.54     35.77 o 
   8  10   1       15.44       -4.73     29.62 o 
   9  10   1       51.31       61.32     55.46 o 
   0  11   1     4705.53     4700.07     86.58 o 
   1  11   1    18971.60    19430.25    197.41 o 
   2  11   1     2465.82     2556.72     39.33 o 
   3  11   1    12040.81    11596.30    251.69 o 
   4  11   1     3420.12     3418.05     58.28 o 
   5  11   1     3512.41     3456.81     63.87 o 
   6  11   1        4.22       14.14     16.22 o 
   7  11   1     3705.48     3675.86    100.43 o 
   8  11   1      438.48      466.58     51.35 o 
   9  11   1      403.16      373.50     69.59 o 
   1  12   1       82.57       78.96     12.56 o 
   2  12   1     2865.79     2696.23     41.49 o 
   3  12   1      877.59      851.94     26.57 o 
   4  12   1        3.67        5.92     12.17 o 
   5  12   1     1780.83     1671.02     45.39 o 
   6  12   1      928.97      995.70     43.75 o 
   7  12   1     1257.80     1186.30     54.76 o 
   8  12   1       89.44      112.53     47.91 o 
   9  12   1      301.25      269.34     64.11 o 
   0  13   1       11.58       39.87     19.55 o 
   1  13   1     3887.87     4040.62     52.89 o 
   2  13   1       18.57       22.56     10.40 o 
   3  13   1     2556.08     2436.71     61.35 o 
   4  13   1      855.09      851.09     31.79 o 
   5  13   1      364.74      389.63     26.80 o 
   6  13   1      103.77      197.87     37.03 o 
   7  13   1     1040.34      951.86     66.90 o 
   8  13   1      183.89      181.67     43.85 o 
   1  14   1      188.52      223.67     14.72 o 
   2  14   1      664.36      697.55     23.39 o 
   3  14   1     1222.58     1160.60     29.63 o 
   4  14   1      276.80      270.99     22.69 o 
   5  14   1     1946.56     1937.10     54.95 o 
   6  14   1      353.73      388.54     36.81 o 
   7  14   1     1324.55     1334.35     66.83 o 
   8  14   1       39.77       79.11     40.29 o 
   0  15   1      240.92      285.78     27.35 o 
   1  15   1     6038.84     5920.63     84.33 o 
   2  15   1      331.71      413.25     24.33 o 
   3  15   1     4408.01     4486.20     88.49 o 
   4  15   1     1464.98     1534.68     48.70 o 
   5  15   1     1070.89     1039.18     46.13 o 
   6  15   1        1.56      -23.16     23.16 o 
   7  15   1     1427.95     1363.65     69.92 o 
   8  15   1      266.72      136.20     44.60 o 
   1  16   1        0.06      -12.58     12.58 o 
   2  16   1      447.06      431.50     21.20 o 
   3  16   1       60.44       21.57     21.37 o 
   4  16   1      246.81      256.80     25.23 o 
   5  16   1      328.44      302.42     32.22 o 
   6  16   1      209.97      311.23     47.90 o 
   7  16   1      319.51      276.45     42.26 o 
   8  16   1       15.19      128.37     65.40 o 
   0  17   1     3073.54     2926.48    128.06 o 
   1  17   1    12779.76    13120.56    182.37 o 
   2  17   1     2355.30     2318.43     65.08 o 
   3  17   1     9494.71     9876.07    183.96 o 
   4  17   1     2786.79     2682.36     71.77 o 
   5  17   1     3432.94     3355.39     98.17 o 
   6  17   1      147.71      189.98     34.59 o 
   7  17   1     2752.79     2962.59    126.72 o 
   8  17   1      362.35      426.12     60.86 o 
   1  18   1        0.40      -16.41     17.10 o 
   2  18   1      288.31      349.23     26.19 o 
   3  18   1       23.67       -7.13     22.77 o 
   4  18   1      193.50      350.17     43.51 o 
   5  18   1      163.88       73.21     31.79 o 
   6  18   1      113.86       63.07     31.47 o 
   7  18   1      155.04      111.37     43.62 o 
   0  19   1      508.65      603.76     56.95 o 
   1  19   1     5468.21     5410.67    119.59 o 
   2  19   1      424.98      405.44     29.87 o 
   3  19   1     4707.30     4676.16    106.67 o 
   4  19   1      886.96      800.54     44.33 o 
   5  19   1     1929.37     1826.74     73.41 o 
   6  19   1        4.10        1.54     32.71 o 
   7  19   1     1869.88     1881.75    106.06 o 
   1  20   1        0.48      -16.05     16.05 o 
   2  20   1      478.60      507.05     32.90 o 
   3  20   1       27.77       34.78     20.80 o 
   4  20   1       11.07       38.70     26.55 o 
   5  20   1      221.45      294.20     41.30 o 
   6  20   1      225.36      156.40     40.49 o 
   7  20   1      259.82      340.40     58.17 o 
   0  21   1      111.25      165.78     53.24 o 
   1  21   1     1399.17     1413.34     52.12 o 
   2  21   1       99.99      179.70     24.40 o 
   3  21   1     1054.85     1051.53     55.44 o 
   4  21   1      358.77      471.35     41.17 o 
   5  21   1      263.74      293.24     44.56 o 
   6  21   1        5.36       43.42     44.45 o 
   7  21   1      495.75      503.13     86.41 o 
   1  22   1       43.34       32.88     24.31 o 
   2  22   1      278.45      314.86     31.30 o 
   3  22   1      342.14      429.38     34.17 o 
   4  22   1        7.53        0.29     26.52 o 
   5  22   1      639.39      631.61     57.81 o 
   6  22   1      179.77      244.25     52.77 o 
   0  23   1      179.06      139.88     40.99 o 
   1  23   1     1088.32     1009.39     62.99 o 
   2  23   1      185.00      188.84     40.51 o 
   3  23   1      856.82      855.83     51.72 o 
   4  23   1      414.57      406.49     43.18 o 
   5  23   1      238.04      266.82     47.16 o 
   6  23   1        4.31       34.01     42.85 o 
   1  24   1        4.03       16.94     22.43 o 
   2  24   1       61.31       48.34     25.23 o 
   3  24   1       57.72      130.11     33.15 o 
   4  24   1       73.69       44.45     35.45 o 
   5  24   1      174.90      172.87     46.16 o 
   0  25   1      218.43      182.96     51.45 o 
   1  25   1     2853.07     2961.74     97.60 o 
   2  25   1      224.52      232.29     34.41 o 
   3  25   1     2011.61     2070.68     89.90 o 
   4  25   1      395.32      491.65     55.98 o 
   5  25   1      717.58      780.34     70.58 o 
   1  26   1        1.43      -18.36     29.14 o 
   2  26   1       67.58       23.08     31.56 o 
   3  26   1       21.14       11.20     34.41 o 
   4  26   1       23.67      -31.91     38.82 o 
   0  27   1      320.21      377.91     76.87 o 
   1  27   1     1684.85     1637.68     83.12 o 
   2  27   1      272.58      330.39     53.25 o 
   3  27   1     1378.14     1428.29     94.43 o 
   4  27   1      295.91      386.63     78.15 o 
   1  28   1        0.03       32.09     40.23 o 
   2  28   1       70.69      125.09     50.68 o 
   3  28   1        4.84       61.03     53.89 o 
   0  29   1       18.27       42.95     54.43 o 
   1  29   1      421.60      508.33     62.27 o 
   2  29   1       26.79       17.71     44.19 o 
   0   0   2   102248.11    98669.26   1083.51 o 
   1   0   2    17096.01    18229.42    109.42 o 
   2   0   2    60720.49    59454.69    542.80 o 
   3   0   2    20619.06    20791.23    295.52 o 
   4   0   2    17583.30    17917.67    301.81 o 
   5   0   2     6135.26     6248.42    124.28 o 
   6   0   2    11142.42    11344.06    234.05 o 
   7   0   2     1695.36     1801.03     67.51 o 
   8   0   2      949.22      959.19     65.87 o 
   9   0   2      933.10      864.47     83.50 o 
   1   1   2      331.43      361.56      8.24 o 
   2   1   2      544.64      640.67     18.44 o 
   3   1   2     4806.96     5044.51     52.30 o 
   4   1   2     2777.22     2742.07     37.04 o 
   5   1   2       94.37      105.18     15.35 o 
   6   1   2       13.82       26.62     15.93 o 
   7   1   2      683.34      702.65     39.58 o 
   8   1   2      586.77      508.85     33.69 o 
   9   1   2      360.11      373.17     46.28 o 
   0   2   2    13987.15    13904.48    232.06 o 
   1   2   2    16200.06    15223.18     74.81 o 
   2   2   2    12724.54    12458.54     84.29 o 
   3   2   2    16387.17    16685.36    152.52 o 
   4   2   2     4513.77     4525.46     55.55 o 
   5   2   2     4381.68     4456.32     64.51 o 
   6   2   2     5409.92     5371.71     93.41 o 
   7   2   2      974.25      968.26     39.72 o 
   8   2   2      367.14      407.24     31.43 o 
   9   2   2      554.63      508.37     46.57 o 
   1   3   2      887.66     1025.06     18.29 o 
   2   3   2        9.51       20.96      5.75 o 
   3   3   2     4013.27     3978.65     41.04 o 
   4   3   2     4973.59     4867.89     58.41 o 
   5   3   2       14.98       30.22     10.95 o 
   6   3   2      273.17      312.14     19.03 o 
   7   3   2     1279.11     1304.08     39.20 o 
   8   3   2     1090.93     1066.43     45.90 o 
   9   3   2      724.47      707.74     52.21 o 
   0   4   2     4860.88     4891.51     65.50 o 
   1   4   2      891.42      936.91     19.07 o 
   2   4   2     2436.58     2273.99     31.41 o 
   3   4   2     5872.34     5935.63     59.26 o 
   4   4   2      315.42      318.68     12.68 o 
   5   4   2     1732.80     1684.95     40.23 o 
   6   4   2     1791.38     1849.30     41.19 o 
   7   4   2      358.11      348.64     23.89 o 
   8   4   2       26.90       27.35     22.90 o 
   9   4   2      273.69      324.90     44.11 o 
   1   5   2      567.18      579.29      8.47 o 
   2   5   2      136.49      143.57      7.60 o 
   3   5   2     4001.05     3952.97     42.19 o 
   4   5   2     3668.87     3464.70     45.98 o 
   5   5   2        1.71       11.04     10.18 o 
   6   5   2      179.38      185.96     16.65 o 
   7   5   2     1168.39     1064.95     35.54 o 
   8   5   2     1001.82     1023.08     48.07 o 
   9   5   2      640.19      662.62     68.66 o 
   0   6   2     1968.87     2087.44     30.93 o 
   1   6   2     7240.30     7127.80     61.46 o 
   2   6   2     3180.60     3026.88     32.77 o 
   3   6   2     9608.77     9358.36     95.08 o 
   4   6   2     1510.76     1581.99     27.82 o 
   5   6   2     2736.52     2814.55     47.72 o 
   6   6   2     3382.85     3326.33     61.38 o 
   7   6   2      639.02      656.05     29.66 o 
   8   6   2      219.20      170.40     31.02 o 
   9   6   2      424.11      442.33     74.89 o 
   1   7   2      489.75      496.56     24.89 o 
   2   7   2      827.15      929.97     20.56 o 
   3   7   2     2612.12     2600.30     39.51 o 
   4   7   2     1441.22     1422.66     27.35 o 
   5   7   2       82.32      123.86     14.13 o 
   6   7   2        0.85       47.48     18.11 o 
   7   7   2      566.58      538.23     30.56 o 
   8   7   2      471.23      461.37     39.89 o 
   9   7   2      329.32      320.32     61.90 o 
   0   8   2    34482.88    36205.64    478.72 o 
   1   8   2    15225.87    15463.23    139.44 o 
   2   8   2    25736.47    25683.72    276.20 o 
   3   8   2    14677.25    14504.61    141.10 o 
   4   8   2     9692.06     9274.60    110.71 o 
   5   8   2     4488.47     4570.69     85.23 o 
   6   8   2     7404.04     6915.08    178.65 o 
   7   8   2     1139.75     1124.54     42.72 o 
   8   8   2      699.79      735.04     47.09 o 
   9   8   2      621.44      687.28     78.07 o 
   1   9   2        0.37        0.05      6.69 o 
   2   9   2       43.03       72.66     15.99 o 
   3   9   2     4073.22     4063.68     59.67 o 
   4   9   2     2049.08     2032.09     32.14 o 
   5   9   2        0.44      -11.31     11.31 o 
   6   9   2       31.25        5.08     15.80 o 
   7   9   2      718.31      690.41     42.41 o 
   8   9   2      453.95      528.13     59.42 o 
   9   9   2      338.92      398.19     78.74 o 
   0  10   2    27424.68    29384.04    428.43 o 
   1  10   2     6094.84     6392.01     68.23 o 
   2  10   2    18317.40    18683.78    215.75 o 
   3  10   2     9403.13     9284.75    123.09 o 
   4  10   2     5937.29     5887.24     90.68 o 
   5  10   2     3150.73     3024.35     74.68 o 
   6  10   2     4564.41     4619.03     95.73 o 
   7  10   2      824.60      823.52     39.93 o 
   8  10   2      344.34      364.18     42.43 o 
   9  10   2      468.05      374.24     71.33 o 
   1  11   2      569.66      525.39     17.34 o 
   2  11   2       82.46      101.89     11.27 o 
   3  11   2      947.77      960.34     27.92 o 
   4  11   2     3036.82     2900.59     53.31 o 
   5  11   2      134.40      234.33     32.20 o 
   6  11   2      212.00      281.52     26.55 o 
   7  11   2      439.23      483.25     43.54 o 
   8  11   2      614.41      678.61     54.42 o 
   9  11   2      327.25      309.44     67.52 o 
   0  12   2     1728.23     1656.14     52.62 o 
   1  12   2     1980.22     1967.44     29.14 o 
   2  12   2     1523.27     1623.84     31.45 o 
   3  12   2     4163.44     4127.24     62.58 o 
   4  12   2      480.71      569.58     22.01 o 
   5  12   2     1452.34     1358.26     62.75 o 
   6  12   2     1383.34     1386.28     75.97 o 
   7  12   2      378.52      450.18     41.51 o 
   8  12   2       64.68       19.40     32.89 o 
   1  13   2       81.61       64.27      9.41 o 
   2  13   2       46.25       52.02     16.71 o 
   3  13   2     1791.32     1738.48     37.34 o 
   4  13   2     1526.25     1421.60     41.11 o 
   5  13   2        6.57       18.25     16.31 o 
   6  13   2      107.51      107.55     29.41 o 
   7  13   2      671.17      658.74     48.48 o 
   8  13   2      561.64      541.88     81.84 o 
   0  14   2     2637.96     2947.82     64.83 o 
   1  14   2     3872.29     3849.87     80.36 o 
   2  14   2     2020.61     2062.68     42.10 o 
   3  14   2     4244.38     4154.77     69.25 o 
   4  14   2      685.10      650.83     29.05 o 
   5  14   2     1329.87     1378.80     57.37 o 
   6  14   2     1375.54     1289.05     75.05 o 
   7  14   2      295.76      313.66     40.54 o 
   8  14   2       78.34       71.45     39.69 o 
   1  15   2       22.64       15.40     11.90 o 
   2  15   2       90.84       99.35     16.35 o 
   3  15   2     1497.22     1353.73     39.27 o 
   4  15   2      817.40      770.09     37.00 o 
   5  15   2        6.35        0.78     23.65 o 
   6  15   2       27.15       56.17     27.41 o 
   7  15   2      454.47      447.01     45.66 o 
   8  15   2      341.30      289.92     54.22 o 
   0  16   2     3604.76     3577.88     84.98 o 
   1  16   2     2568.22     2546.04     64.45 o 
   2  16   2     3624.66     3525.66     68.50 o 
   3  16   2     3433.71     3394.97     66.82 o 
   4  16   2     1995.91     1879.51     62.06 o 
   5  16   2     1127.48     1231.61     53.11 o 
   6  16   2     2293.76     2226.46     82.83 o 
   7  16   2      296.98      414.04     52.39 o 
   8  16   2      268.31      323.26     57.76 o 
   1  17   2       40.05       40.98     16.02 o 
   2  17   2      104.31      130.99     18.60 o 
   3  17   2      673.29      650.66     32.24 o 
   4  17   2      358.42      609.98     83.34 o 
   5  17   2       20.27       47.13     26.44 o 
   6  17   2        1.74       17.90     26.63 o 
   7  17   2      206.54      203.03     46.19 o 
   8  17   2      135.19      191.06     55.92 o 
   0  18   2    10489.35     9889.77    486.89 o 
   1  18   2     2495.74     2594.31     57.89 o 
   2  18   2     7694.59     7752.85    138.95 o 
   3  18   2     3507.65     3378.49     83.30 o 
   4  18   2     3130.40     3109.86     91.56 o 
   5  18   2     1458.24     1519.28     66.98 o 
   6  18   2     2205.23     2038.64     84.22 o 
   7  18   2      445.65      516.02     60.39 o 
   1  19   2       21.08        1.81     18.69 o 
   2  19   2       43.09       22.40     18.95 o 
   3  19   2      562.97      577.61     34.68 o 
   4  19   2     1026.25      993.23     54.75 o 
   5  19   2        0.87        8.31     25.45 o 
   6  19   2      108.18      148.16     40.74 o 
   7  19   2      209.39      171.58     48.53 o 
   0  20   2     3238.09     3296.44    107.61 o 
   1  20   2     2803.64     2738.33     70.00 o 
   2  20   2     2343.55     2424.11     83.94 o 
   3  20   2     2988.02     3039.93     94.79 o 
   4  20   2      890.01      897.30     50.08 o 
   5  20   2     1152.15     1186.80     61.04 o 
   6  20   2      876.64      882.28     70.83 o 
   7  20   2      319.88      334.65     58.43 o 
   1  21   2       38.14       39.45     19.17 o 
   2  21   2        4.22        7.24     20.98 o 
   3  21   2      265.87      263.56     31.68 o 
   4  21   2      632.86      754.04     67.59 o 
   5  21   2        3.01       25.63     28.37 o 
   6  21   2       90.78       64.76     41.12 o 
   0  22   2      177.94      146.15     38.48 o 
   1  22   2      162.51      142.25     23.91 o 
   2  22   2      153.05      180.04     27.59 o 
   3  22   2      468.30      584.49     45.11 o 
   4  22   2       67.53       78.41     28.73 o 
   5  22   2      195.75      241.93     40.52 o 
   6  22   2      280.67      300.82     79.16 o 
   1  23   2        0.25       17.03     22.35 o 
   2  23   2       18.53       35.45     23.17 o 
   3  23   2      424.03      493.75     41.97 o 
   4  23   2      188.53      185.81     39.42 o 
   5  23   2       20.53       13.53     33.48 o 
   6  23   2       16.55       83.70     46.59 o 
   0  24   2      717.56      733.58     65.79 o 
   1  24   2      727.19      774.68     49.60 o 
   2  24   2      610.71      558.99     45.63 o 
   3  24   2      826.52      808.03     55.58 o 
   4  24   2      334.65      333.04     45.16 o 
   5  24   2      274.76      253.30     53.55 o 
   1  25   2        2.19       -0.96     24.80 o 
   2  25   2        7.31       58.17     31.13 o 
   3  25   2      188.74      187.27     38.28 o 
   4  25   2      108.56      237.14     48.83 o 
   5  25   2        1.88        3.09     41.83 o 
   0  26   2     1835.70     1639.42    113.81 o 
   1  26   2      764.88      649.41     52.65 o 
   2  26   2     1490.91     1537.32     81.83 o 
   3  26   2      927.90      818.14     67.10 o 
   4  26   2      807.20      831.29     74.49 o 
   1  27   2        6.47       -4.49     33.03 o 
   2  27   2        2.61       -8.07     36.05 o 
   3  27   2       59.51       56.03     47.89 o 
   4  27   2       77.45       42.86     58.80 o 
   0  28   2     1117.88     1085.55    105.49 o 
   1  28   2      587.98      589.03     65.52 o 
   2  28   2      831.09      911.96     76.07 o 
   3  28   2      664.12      695.72     80.97 o 
   1  29   2        1.23       41.06     41.55 o 
   2  29   2       18.82       -2.55     42.98 o 
   1   0   3     6786.59     7241.60    125.53 o 
   2   0   3     4784.96     4601.13     79.53 o 
   3   0   3      969.06      980.35     28.28 o 
   4   0   3      665.64      762.31     34.09 o 
   5   0   3       29.07       10.36     13.68 o 
   6   0   3     1104.47     1035.71     80.99 o 
   7   0   3        3.63       33.83     25.82 o 
   8   0   3      474.33      457.89     54.18 o 
   9   0   3       35.35       90.49     53.89 o 
   0   1   3    13270.43    13809.67    222.01 o 
   1   1   3    15431.64    15011.00    156.06 o 
   2   1   3    66274.94    68706.24    666.32 o 
   3   1   3    11544.52    11309.25    106.10 o 
   4   1   3    14937.89    15007.85    169.43 o 
   5   1   3     4144.24     4072.37     75.00 o 
   6   1   3     3641.43     3629.58     65.48 o 
   7   1   3      510.27      581.07     32.38 o 
   8   1   3     2576.46     2493.32     83.57 o 
   9   1   3      837.98      832.83     63.80 o 
   1   2   3     5774.88     5890.69     43.05 o 
   2   2   3     8875.97     8913.06     85.20 o 
   3   2   3      707.39      683.39     14.36 o 
   4   2   3       50.33       42.58      7.96 o 
   5   2   3      188.08      188.49     13.48 o 
   6   2   3     2338.66     2272.29     45.99 o 
   7   2   3      121.02      126.06     21.43 o 
   8   2   3      937.48     1033.02     55.44 o 
   9   2   3      137.56       92.78     37.51 o 
   0   3   3       15.80       28.23      6.58 o 
   1   3   3      158.52      189.83      6.06 o 
   2   3   3    29622.89    28618.01    301.21 o 
   3   3   3     1089.26     1100.59     22.57 o 
   4   3   3     6631.64     6601.78     75.44 o 
   5   3   3      562.57      564.89     19.05 o 
   6   3   3     1881.54     1791.67     68.18 o 
   7   3   3        1.48        8.38     16.80 o 
   8   3   3     1873.59     2026.53     75.25 o 
   9   3   3      299.98      234.08     69.52 o 
   1   4   3     7493.32     7263.71     83.63 o 
   2   4   3     3241.20     3368.64     35.94 o 
   3   4   3        0.53        8.57      5.24 o 
   4   4   3      235.41      247.29     11.28 o 
   5   4   3     1166.35     1137.17     27.32 o 
   6   4   3     2280.42     2225.45     58.31 o 
   7   4   3      759.63      764.64     35.24 o 
   8   4   3     1218.16     1142.25     56.60 o 
   9   4   3      420.32      458.13     59.07 o 
   0   5   3     4199.05     4388.52    149.59 o 
   1   5   3       30.54       35.94      8.79 o 
   2   5   3    12341.41    12058.68    119.07 o 
   3   5   3     1032.31     1003.68     20.07 o 
   4   5   3     2457.96     2297.11     63.40 o 
   5   5   3      382.95      373.03     16.49 o 
   6   5   3      694.47      678.24     25.51 o 
   7   5   3       12.56       42.85     20.12 o 
   8   5   3     1220.41     1237.67     59.04 o 
   9   5   3      181.34      167.19     49.62 o 
   1   6   3     7420.80     7686.75     67.74 o 
   2   6   3     6392.03     6432.67     69.88 o 
   3   6   3       23.10       52.25     10.76 o 
   4   6   3       13.51       11.44      8.37 o 
   5   6   3     1005.09     1022.46     29.95 o 
   6   6   3     2325.93     2187.43     46.79 o 
   7   6   3      481.83      576.80     33.57 o 
   8   6   3     1068.96     1133.42     62.06 o 
   9   6   3      251.46      363.31     54.48 o 
   0   7   3     3161.05     3377.82     52.22 o 
   1   7   3    11322.27    11048.63    104.72 o 
   2   7   3    33422.00    33888.61    359.69 o 
   3   7   3     7195.02     7308.11    111.16 o 
   4   7   3     7925.82     7682.79    123.47 o 
   5   7   3     2241.99     2119.82     51.39 o 
   6   7   3     1901.29     1856.88     45.78 o 
   7   7   3      149.91      170.60     28.96 o 
   8   7   3     1643.53     1716.19     77.09 o 
   9   7   3      452.19      455.52     57.82 o 
   1   8   3     3009.38     3125.48     38.34 o 
   2   8   3     4029.81     3815.01     47.51 o 
   3   8   3      725.57      707.14     25.84 o 
   4   8   3      205.64      271.97     21.31 o 
   5   8   3        7.25       -2.24     15.21 o 
   6   8   3     1053.38      991.34     35.65 o 
   7   8   3        0.42       19.40     21.78 o 
   8   8   3      423.01      459.52     46.50 o 
   9   8   3       18.68       -6.00     36.02 o 
   0   9   3    17341.54    17700.89    254.44 o 
   1   9   3     4998.46     5071.73     55.26 o 
   2   9   3    49748.76    48693.86    517.70 o 
   3   9   3     6502.27     6492.91    114.68 o 
   4   9   3    13902.36    13967.25    234.20 o 
   5   9   3     2934.06     2789.04     53.91 o 
   6   9   3     3806.93     3700.16     81.03 o 
   7   9   3      492.17      553.39     37.14 o 
   8   9   3     2346.17     2311.54    102.42 o 
   9   9   3      693.96      752.45     76.16 o 
   1  10   3     1934.69     1830.97     26.25 o 
   2  10   3     1847.09     1695.17     49.64 o 
   3  10   3      709.08      732.22     28.06 o 
   4  10   3      349.45      410.10     29.78 o 
   5  10   3        8.63        6.59     15.00 o 
   6  10   3      793.35      734.19     39.06 o 
   7  10   3       21.08       50.46     25.62 o 
   8  10   3      370.80      370.39     50.08 o 
   9  10   3       60.29      125.59     51.58 o 
   0  11   3     1221.51     1267.74     33.99 o 
   1  11   3     1474.99     1501.77     24.56 o 
   2  11   3    18711.27    17884.87    411.02 o 
   3  11   3     2602.18     2532.06     52.60 o 
   4  11   3     5579.88     5674.89    115.25 o 
   5  11   3     1230.01     1202.46     38.92 o 
   6  11   3     1786.28     1712.24     53.20 o 
   7  11   3      120.50      166.90     32.70 o 
   8  11   3     1507.71     1535.41     85.33 o 
   1  12   3     2424.63     2455.16     36.19 o 
   2  12   3     3309.16     3144.66     64.20 o 
   3  12   3        1.17        1.39     12.61 o 
   4  12   3       21.27       50.73     16.71 o 
   5  12   3      549.18      572.37     30.68 o 
   6  12   3     1895.08     1800.86     57.49 o 
   7  12   3      411.85      370.80     40.16 o 
   8  12   3      902.45      825.39     70.49 o 
   0  13   3      147.35      187.07     18.49 o 
   1  13   3       54.48       98.25     18.40 o 
   2  13   3     6255.48     6091.32     89.78 o 
   3  13   3      175.90      215.91     18.63 o 
   4  13   3     1244.72     1253.02     46.78 o 
   5  13   3       79.46      149.54     23.15 o 
   6  13   3      283.27      463.67     39.67 o 
   7  13   3       10.20       -2.74     27.00 o 
   8  13   3      569.57      646.36     68.25 o 
   1  14   3     1915.07     1871.88     33.76 o 
   2  14   3     1590.92     1495.54     34.93 o 
   3  14   3        5.09       43.08     21.19 o 
   4  14   3       21.95       26.46     16.97 o 
   5  14   3      429.05      440.05     29.59 o 
   6  14   3     1070.31     1057.36     52.02 o 
   7  14   3      239.82      245.22     40.18 o 
   8  14   3      608.59      553.53     67.76 o 
   0  15   3      155.46      255.97     28.60 o 
   1  15   3     1840.40     1754.16     36.12 o 
   2  15   3     7489.23     7402.96    117.71 o 
   3  15   3     1581.16     1644.20     47.05 o 
   4  15   3     2000.10     1959.20     53.71 o 
   5  15   3      472.32      477.02     49.23 o 
   6  15   3      565.43      492.18     45.04 o 
   7  15   3        9.16        1.95     27.63 o 
   8  15   3      685.38      649.79     73.63 o 
   1  16   3     1251.38     1263.57     41.30 o 
   2  16   3     1348.51     1308.69     39.95 o 
   3  16   3        8.25      -18.40     18.40 o 
   4  16   3       26.51       34.70     19.26 o 
   5  16   3      117.20      212.34     32.55 o 
   6  16   3      527.94      580.33     48.78 o 
   7  16   3       46.39       40.97     33.25 o 
   8  16   3      224.64      190.44     56.61 o 
   0  17   3     7343.13     7216.27    157.96 o 
   1  17   3     4276.74     4513.18     92.40 o 
   2  17   3    18062.91    17903.54    287.65 o 
   3  17   3     3630.32     3578.63     83.16 o 
   4  17   3     6197.63     6202.80    148.22 o 
   5  17   3     1448.06     1474.36     61.96 o 
   6  17   3     1879.06     1825.20     83.85 o 
   7  17   3      217.31      231.85     48.74 o 
   1  18   3      472.13      480.59     29.52 o 
   2  18   3      517.76      527.26     32.63 o 
   3  18   3      203.94      242.54     28.04 o 
   4  18   3      121.75      147.00     29.49 o 
   5  18   3        0.22      -16.58     25.91 o 
   6  18   3      261.71      295.27     45.15 o 
   7  18   3        3.41       68.76     44.16 o 
   0  19   3     1275.62     1402.90     89.10 o 
   1  19   3      136.98      164.15     20.35 o 
   2  19   3     7062.07     7070.09    134.08 o 
   3  19   3      667.70      917.16     56.18 o 
   4  19   3     2507.17     2597.97     85.52 o 
   5  19   3      495.48      717.36     70.47 o 
   6  19   3      866.93      872.12     64.43 o 
   7  19   3      122.15      154.10     49.76 o 
   1  20   3      366.39      433.92     27.61 o 
   2  20   3      790.79      751.32     34.98 o 
   3  20   3       62.63       62.01     26.98 o 
   4  20   3        5.38       22.39     27.00 o 
   5  20   3       32.19       32.20     30.12 o 
   6  20   3      577.54      632.32     63.02 o 
   7  20   3       54.88       52.43     43.37 o 
   0  21   3        6.61       42.81     30.57 o 
   1  21   3       53.60       38.69     21.79 o 
   2  21   3     1956.31     1886.13     66.34 o 
   3  21   3      187.97      122.65     29.92 o 
   4  21   3      542.85      613.99     46.54 o 
   5  21   3       84.90       11.46     33.83 o 
   6  21   3      172.37       99.66     44.29 o 
   1  22   3      488.46      511.62     33.11 o 
   2  22   3      556.61      514.30     41.20 o 
   3  22   3       40.20       36.88     26.96 o 
   4  22   3       10.99      -30.47     30.47 o 
   5  22   3      232.26      205.52     43.45 o 
   6  22   3      451.72      510.95     64.30 o 
   0  23   3      204.87      237.99     43.12 o 
   1  23   3      261.10      340.42     36.61 o 
   2  23   3     2107.76     1976.96     77.44 o 
   3  23   3      302.45      330.43     39.38 o 
   4  23   3      608.69      629.32     53.72 o 
   5  23   3       92.20      134.67     45.90 o 
   6  23   3      182.63       84.83     47.42 o 
   1  24   3      211.41      207.95     37.86 o 
   2  24   3      206.23      207.09     35.83 o 
   3  24   3        2.17       -3.21     28.12 o 
   4  24   3       13.62       22.45     30.47 o 
   5  24   3       26.55       69.63     40.27 o 
   0  25   3      706.10      780.99     79.47 o 
   1  25   3      665.71      693.05     54.32 o 
   2  25   3     2608.89     2599.26    106.89 o 
   3  25   3      613.87      605.44     53.83 o 
   4  25   3     1043.96     1122.52     70.96 o 
   5  25   3      234.49      126.19     51.84 o 
   1  26   3      110.12      172.43     55.07 o 
   2  26   3      140.32      132.55     40.72 o 
   3  26   3        8.08       59.03     37.79 o 
   4  26   3        6.49       15.88     44.05 o 
   0  27   3      926.52      851.31    111.60 o 
   1  27   3      329.20      270.21     52.01 o 
   2  27   3     2303.09     2349.35    119.36 o 
   3  27   3      400.01      435.21     56.81 o 
   1  28   3       57.98      108.41     55.28 o 
   2  28   3      118.22      158.87     51.07 o 
   3  28   3        6.84       17.44     46.98 o 
   0  29   3       35.32      -42.30     64.39 o 
   1  29   3        4.54        1.76     42.10 o 
   0   0   4      368.09      376.88     44.50 o 
   1   0   4    67705.53    65860.87    948.43 o 
   2   0   4     3090.42     2956.03     58.13 o 
   3   0   4    29098.68    29066.77    499.19 o 
   4   0   4      693.61      642.86     42.56 o 
   5   0   4    26210.35    25207.71    560.65 o 
   6   0   4      136.02      229.01     34.14 o 
   7   0   4     3799.14     3696.02    126.87 o 
   8   0   4       40.53       53.39     42.84 o 
   9   0   4     2405.11     2463.33    166.45 o 
   1   1   4      180.26      208.67     13.12 o 
   2   1   4     3286.16     3304.53     49.03 o 
   3   1   4       36.73       69.84     10.79 o 
   4   1   4       32.16       55.82      6.99 o 
   5   1   4     1178.32     1069.85     41.99 o 
   6   1   4       47.82       38.59     16.86 o 
   7   1   4       89.93      122.32     28.84 o 
   8   1   4      116.55      140.65     34.59 o 
   9   1   4      802.39      945.98     68.42 o 
   0   2   4      201.68      249.34     13.67 o 
   1   2   4    23994.36    24847.47    213.60 o 
   2   2   4     3029.08     2956.21     46.06 o 
   3   2   4     8701.36     8748.84    100.29 o 
   4   2   4      788.75      748.21     21.42 o 
   5   2   4    12164.43    12026.55    169.24 o 
   6   2   4       55.18       75.49     16.13 o 
   7   2   4     1142.64     1200.92     49.34 o 
   8   2   4       72.69       58.97     27.70 o 
   9   2   4     1416.57     1336.11     84.63 o 
   1   3   4      994.24     1038.74     23.73 o 
   2   3   4      517.52      497.41     13.67 o 
   3   3   4      512.79      498.33     20.52 o 
   4   3   4      514.45      486.28     17.56 o 
   5   3   4     3109.06     2902.93     52.09 o 
   6   3   4        0.32       12.64     14.18 o 
   7   3   4      536.75      535.39     36.50 o 
   8   3   4       86.71       88.19     28.79 o 
   9   3   4     1323.49     1508.99     91.04 o 
   0   4   4     5367.34     5889.16     93.18 o 
   1   4   4     6578.01     6606.55     67.42 o 
   2   4   4       77.51       82.41     11.60 o 
   3   4   4      848.45      849.66     25.42 o 
   4   4   4       65.87       91.11     12.49 o 
   5   4   4     4129.67     4077.04     73.11 o 
   6   4   4      144.32      193.58     19.76 o 
   7   4   4       55.31       61.81     22.60 o 
   8   4   4       61.43      103.39     29.48 o 
   9   4   4      606.48      614.22     59.50 o 
   1   5   4     3359.18     3321.15     39.34 o 
   2   5   4       79.11      105.57     10.02 o 
   3   5   4     2986.06     2882.94     35.51 o 
   4   5   4      995.29      926.24     27.99 o 
   5   5   4     5560.91     5492.52     99.78 o 
   6   5   4       40.24       58.28     17.72 o 
   7   5   4     1189.50     1177.77     52.64 o 
   8   5   4       49.60       72.65     31.67 o 
   9   5   4     1564.57     1460.77    109.37 o 
   0   6   4     6789.73     6679.82    113.48 o 
   1   6   4    27008.11    27182.86    259.62 o 
   2   6   4        0.55       13.05      7.55 o 
   3   6   4     7926.50     7848.27     91.49 o 
   4   6   4        8.32        4.43     10.88 o 
   5   6   4     9859.79     9782.16    164.17 o 
   6   6   4      255.87      291.17     24.72 o 
   7   6   4      747.12      697.59     49.56 o 
   8   6   4       29.51       -1.97     27.24 o 
   9   6   4     1000.45     1098.75    163.20 o 
   1   7   4        0.73       -1.35      8.49 o 
   2   7   4     1091.27     1033.27     27.82 o 
   3   7   4      228.75      198.99     19.16 o 
   4   7   4      216.44      209.93     12.66 o 
   5   7   4      655.15      774.21     33.44 o 
   6   7   4        1.81       -2.13     15.84 o 
   7   7   4       54.15      102.89     33.95 o 
   8   7   4       77.46       89.40     33.59 o 
   9   7   4      684.46      663.11     76.36 o 
   0   8   4      223.78      229.88     17.18 o 
   1   8   4    22501.58    22358.12    229.36 o 
   2   8   4     1758.11     1733.55     36.16 o 
   3   8   4    12126.04    11737.80    188.13 o 
   4   8   4      530.96      599.88     32.07 o 
   5   8   4    14563.62    14348.72    238.63 o 
   6   8   4       54.65       90.90     20.31 o 
   7   8   4     2197.05     2168.72     75.30 o 
   8   8   4       47.57       60.27     34.72 o 
   9   8   4     1665.75     1590.47    110.21 o 
   1   9   4      233.63      267.71     11.37 o 
   2   9   4     1986.06     2021.68     33.96 o 
   3   9   4        3.14       14.52     10.47 o 
   4   9   4        0.88        3.81     12.47 o 
   5   9   4      854.79      831.96     43.54 o 
   6   9   4       67.80       89.43     23.83 o 
   7   9   4       69.49      127.75     29.03 o 
   8   9   4       95.16       80.88     42.05 o 
   9   9   4      567.36      668.21     85.06 o 
   0  10   4      142.69      163.26     16.92 o 
   1  10   4    24995.07    24937.69    275.62 o 
   2  10   4     2924.92     2896.57     45.14 o 
   3  10   4    10327.80    10141.84    128.98 o 
   4  10   4      879.56      883.05     35.09 o 
   5  10   4    10726.25    10772.35    211.96 o 
   6  10   4        3.78       13.25     20.72 o 
   7  10   4     1298.08     1245.69     58.93 o 
   8  10   4       69.07       72.42     37.77 o 
   1  11   4      493.99      474.67     18.89 o 
   2  11   4      402.64      490.70     23.21 o 
   3  11   4      341.80      354.89     22.12 o 
   4  11   4      191.04      252.07     20.86 o 
   5  11   4     1732.90     1700.62     58.31 o 
   6  11   4        0.02       28.35     23.65 o 
   7  11   4      327.71      351.66     37.29 o 
   8  11   4       39.64       86.63     39.73 o 
   0  12   4     1075.23      984.70     48.07 o 
   1  12   4     7017.67     7013.72     88.31 o 
   2  12   4      188.33      189.95     19.53 o 
   3  12   4     1979.98     1991.71     46.13 o 
   4  12   4       65.00       31.04     19.91 o 
   5  12   4     3699.48     3543.35     87.20 o 
   6  12   4       94.62      136.13     36.22 o 
   7  12   4      226.72      237.93     38.49 o 
   8  12   4       19.34       80.54     40.31 o 
   1  13   4      487.05      449.82     24.39 o 
   2  13   4      252.13      248.88     24.81 o 
   3  13   4      552.73      561.53     30.03 o 
   4  13   4      179.92      217.87     33.15 o 
   5  13   4     1963.03     1942.07     56.90 o 
   6  13   4        0.26        1.77     20.31 o 
   7  13   4      456.33      477.89     44.58 o 
   8  13   4       55.16       33.31     39.05 o 
   0  14   4     1757.27     1762.95     49.92 o 
   1  14   4     4939.40     4838.62     70.78 o 
   2  14   4        1.50       -6.82     12.38 o 
   3  14   4     1635.98     1529.51     50.26 o 
   4  14   4        0.23      -18.61     18.61 o 
   5  14   4     3236.44     3069.48     80.27 o 
   6  14   4      151.81      251.25     41.99 o 
   7  14   4      238.81      192.77     36.41 o 
   8  14   4        6.39        9.11     36.39 o 
   1  15   4      134.19      141.65     15.24 o 
   2  15   4      179.45      185.11     15.64 o 
   3  15   4       79.91       84.89     26.09 o 
   4  15   4      178.01      204.71     25.09 o 
   5  15   4      872.57      716.72     40.41 o 
   6  15   4        1.62       -0.22     25.38 o 
   7  15   4      202.27      190.79     41.19 o 
   8  15   4       28.85       94.38     49.48 o 
   0  16   4      614.62      685.02     67.91 o 
   1  16   4    10136.66    10204.37    164.08 o 
   2  16   4      131.90      194.21     40.10 o 
   3  16   4     4709.91     4822.34    107.08 o 
   4  16   4       81.36      135.97     25.19 o 
   5  16   4     5185.05     5213.80    137.06 o 
   6  16   4       21.81       62.92     31.42 o 
   7  16   4      694.67      679.61     58.42 o 
   1  17   4       44.70       31.15     17.97 o 
   2  17   4      228.52      361.34     30.40 o 
   3  17   4        0.36        3.45     19.03 o 
   4  17   4       66.82       57.66     29.14 o 
   5  17   4      284.68      339.33     43.10 o 
   6  17   4        0.02       18.02     30.81 o 
   7  17   4       41.08       43.56     34.58 o 
   0  18   4       78.22      141.87     40.98 o 
   1  18   4     7424.46     7263.14    131.36 o 
   2  18   4     1035.51     1048.13     42.62 o 
   3  18   4     3890.15     3850.28     92.10 o 
   4  18   4      401.80      481.04     39.55 o 
   5  18   4     4402.21     4415.08    141.70 o 
   6  18   4        1.11       27.79     32.34 o 
   7  18   4      764.98      658.67     76.98 o 
   1  19   4      101.05       92.94     21.22 o 
   2  19   4      297.69      397.42     35.01 o 
   3  19   4       80.44       66.38     22.53 o 
   4  19   4        1.42       65.86     27.48 o 
   5  19   4      434.90      450.36     48.69 o 
   6  19   4       19.82       13.72     32.71 o 
   7  19   4       74.81       80.04     50.61 o 
   0  20   4        7.41      -22.14     30.07 o 
   1  20   4     4775.05     4750.47     97.92 o 
   2  20   4      305.77      390.20     32.87 o 
   3  20   4     1995.29     1881.69     72.16 o 
   4  20   4       91.66       92.09     31.53 o 
   5  20   4     2206.36     2114.68     94.17 o 
   6  20   4       16.03       14.99     34.35 o 
   1  21   4       76.31       39.40     24.24 o 
   2  21   4       81.20      111.69     26.48 o 
   3  21   4      113.52      135.41     30.98 o 
   4  21   4       38.14       67.78     30.78 o 
   5  21   4      517.02      637.73     59.67 o 
   6  21   4        0.59       44.81     42.50 o 
   0  22   4      631.29      698.13     57.90 o 
   1  22   4      803.09      793.37     39.62 o 
   2  22   4       19.33       13.70     24.63 o 
   3  22   4      290.14      253.49     36.86 o 
   4  22   4       10.32       20.17     28.59 o 
   5  22   4      774.12      888.98     67.56 o 
   6  22   4       63.46       23.23     41.03 o 
   1  23   4       58.68       82.61     27.53 o 
   2  23   4       44.30       31.03     28.57 o 
   3  23   4      102.81      142.75     44.26 o 
   4  23   4       35.91       79.04     35.01 o 
   5  23   4      392.26      400.60     54.53 o 
   0  24   4      109.07       84.92     39.52 o 
   1  24   4     1905.10     1715.31     78.55 o 
   2  24   4       26.54       30.92     28.33 o 
   3  24   4      892.83      805.05     55.75 o 
   4  24   4       15.03       56.54     37.47 o 
   5  24   4     1028.23      948.77     81.46 o 
   1  25   4        9.83       27.64     32.60 o 
   2  25   4       28.89       80.04     37.25 o 
   3  25   4        3.24        7.23     28.57 o 
   4  25   4       25.63      126.32     54.23 o 
   0  26   4        2.20       75.96     66.24 o 
   1  26   4     2105.89     1969.18     91.12 o 
   2  26   4      104.02       96.64     39.49 o 
   3  26   4     1166.80      990.48     74.14 o 
   4  26   4       58.79       31.99     46.63 o 
   1  27   4       11.77      -46.09     46.09 o 
   2  27   4       29.39       41.76     40.53 o 
   3  27   4       11.48        9.31     39.45 o 
   0  28   4        4.95       44.54     64.29 o 
   1  28   4     1283.75     1412.33    103.15 o 
   2  28   4      100.35      162.47     56.74 o 
   1   0   5     3474.63     3577.50     61.30 o 
   2   0   5        3.01       18.03     14.83 o 
   3   0   5      168.01      159.85     19.88 o 
   4   0   5       48.96       39.90     19.41 o 
   5   0   5     4182.75     3989.04    107.03 o 
   6   0   5      616.72      630.16     52.31 o 
   7   0   5       45.56       17.32     35.85 o 
   8   0   5      290.30      372.26     68.03 o 
   9   0   5       85.07       87.46     65.13 o 
   0   1   5    17744.60    17294.94    238.27 o 
   1   1   5     4865.08     5148.12     54.35 o 
   2   1   5    32845.84    32812.07    365.87 o 
   3   1   5       77.44      141.17     25.35 o 
   4   1   5     9239.82     9065.08    134.11 o 
   5   1   5      333.53      366.40     22.92 o 
   6   1   5     5444.74     5328.05    106.87 o 
   7   1   5      123.20      108.43     26.20 o 
   8   1   5     2457.30     2541.22    101.49 o 
   9   1   5        1.34       67.07     43.18 o 
   1   2   5      535.60      519.80     15.44 o 
   2   2   5     1374.53     1440.86     24.86 o 
   3   2   5      781.03      765.75     21.29 o 
   4   2   5     1234.86     1181.96     33.89 o 
   5   2   5     1617.87     1608.25     52.81 o 
   6   2   5     1911.58     1796.72     64.15 o 
   7   2   5       22.31       47.39     26.60 o 
   8   2   5      709.33      768.75     66.44 o 
   9   2   5       30.03       58.83     41.16 o 
   0   3   5    11043.82    11309.46    182.70 o 
   1   3   5     3615.53     3709.84     45.56 o 
   2   3   5    21173.49    21618.24    237.90 o 
   3   3   5      556.56      582.56     15.58 o 
   4   3   5     4409.64     4276.89     75.40 o 
   5   3   5     1624.42     1613.48     44.85 o 
   6   3   5     3029.19     3037.38     81.18 o 
   7   3   5      832.43      823.68     43.47 o 
   8   3   5     1472.70     1540.46     78.29 o 
   9   3   5       95.11       82.43     44.55 o 
   1   4   5        1.89        2.24      7.09 o 
   2   4   5       39.30       51.68      7.35 o 
   3   4   5     2967.79     2750.39     56.22 o 
   4   4   5      465.18      460.98     21.13 o 
   5   4   5      471.60      507.60     24.98 o 
   6   4   5     1441.58     1500.29     52.67 o 
   7   4   5      148.78      214.43     39.02 o 
   8   4   5      735.76      950.92     67.11 o 
   9   4   5       10.57       45.32     40.93 o 
   0   5   5      359.27      412.49     26.13 o 
   1   5   5      972.38      969.30     23.06 o 
   2   5   5     6408.50     6422.79     82.96 o 
   3   5   5      103.89      132.07     22.75 o 
   4   5   5      996.96      984.80     29.88 o 
   5   5   5     1175.36     1293.74     68.89 o 
   6   5   5     1372.35     1386.32     51.76 o 
   7   5   5      730.48      759.59     45.07 o 
   8   5   5      985.06     1055.42     69.87 o 
   9   5   5       90.90       89.18     49.06 o 
   1   6   5      276.19      281.51     12.88 o 
   2   6   5      281.73      295.59     20.04 o 
   3   6   5     1087.32     1128.34     33.11 o 
   4   6   5      555.77      510.27     32.18 o 
   5   6   5      951.88      951.70     36.07 o 
   6   6   5     1348.41     1369.87     51.67 o 
   7   6   5       39.72       57.22     25.87 o 
   8   6   5      626.58      557.37     61.33 o 
   9   6   5       29.16      164.54     73.89 o 
   0   7   5     9676.87     9473.34    152.99 o 
   1   7   5     1284.12     1291.43     22.79 o 
   2   7   5    19221.08    19567.43    265.95 o 
   3   7   5        2.89       23.19      8.51 o 
   4   7   5     5093.15     5167.93     91.05 o 
   5   7   5      209.20      303.54     24.10 o 
   6   7   5     3263.92     3208.49     81.29 o 
   7   7   5      129.54      191.39     40.75 o 
   8   7   5     1564.27     1504.31     76.56 o 
   9   7   5        6.15        1.06     44.79 o 
   1   8   5     1138.49     1105.47     25.23 o 
   2   8   5      656.78      691.70     35.34 o 
   3   8   5        6.23       37.33     10.86 o 
   4   8   5      595.34      595.41     28.07 o 
   5   8   5     2196.60     2163.26     63.43 o 
   6   8   5     1100.40     1114.43     48.96 o 
   7   8   5        3.96       -3.84     25.16 o 
   8   8   5      408.01      354.85     46.87 o 
   0   9   5    23113.07    23765.88    390.89 o 
   1   9   5     2494.02     2427.07     36.34 o 
   2   9   5    31529.26    32271.58    422.85 o 
   3   9   5       65.67      114.27     21.24 o 
   4   9   5     9839.59     9902.12    164.78 o 
   5   9   5      282.36      263.78     27.31 o 
   6   9   5     5184.21     5042.70    128.62 o 
   7   9   5      127.93       73.68     30.94 o 
   8   9   5     2149.22     2013.09    100.86 o 
   1  10   5      498.66      465.11     25.77 o 
   2  10   5       34.36       24.92     12.59 o 
   3  10   5      118.42      130.24     21.98 o 
   4  10   5       87.61       98.42     22.53 o 
   5  10   5     1438.28     1444.16     52.49 o 
   6  10   5      501.82      587.18     43.93 o 
   7  10   5        0.08       36.00     29.31 o 
   8  10   5      230.20      208.00     47.96 o 
   0  11   5     5166.32     5002.64    106.28 o 
   1  11   5     4163.59     4257.52     62.70 o 
   2  11   5    11504.89    11559.35    163.84 o 
   3  11   5      714.75      701.78     26.93 o 
   4  11   5     3379.59     3398.58     82.21 o 
   5  11   5     1012.84      983.40     47.17 o 
   6  11   5     2469.86     2416.24     81.87 o 
   7  11   5      418.16      494.61     67.69 o 
   8  11   5     1260.23     1231.64     87.95 o 
   1  12   5       61.58       77.51     12.95 o 
   2  12   5      367.38      376.67     19.14 o 
   3  12   5      740.07      852.69     32.87 o 
   4  12   5      659.00      673.70     34.67 o 
   5  12   5      462.85      487.04     48.79 o 
   6  12   5     1201.11     1014.71     53.03 o 
   7  12   5       29.33      120.15     46.58 o 
   8  12   5      543.48      514.86     62.11 o 
   0  13   5     1731.40     1735.47     52.37 o 
   1  13   5      539.72      545.56     19.47 o 
   2  13   5     4855.32     5035.01    102.57 o 
   3  13   5       48.63       63.78     18.74 o 
   4  13   5      848.36      954.20     39.12 o 
   5  13   5      452.71      513.35     36.87 o 
   6  13   5      788.05      683.60     49.99 o 
   7  13   5      295.29      347.19     50.89 o 
   8  13   5      503.55      383.47     58.73 o 
   1  14   5       91.59      110.22     13.29 o 
   2  14   5      130.36      105.66     26.34 o 
   3  14   5      416.35      425.81     28.50 o 
   4  14   5      332.83      395.11     27.65 o 
   5  14   5      389.33      404.77     36.00 o 
   6  14   5      847.66      883.47     54.55 o 
   7  14   5       24.11       43.94     37.86 o 
   8  14   5      451.47      455.22     63.93 o 
   0  15   5     1223.03     1235.58     52.32 o 
   1  15   5      453.88      482.52     25.83 o 
   2  15   5     4084.49     4187.47     92.63 o 
   3  15   5        4.84      -18.66     18.66 o 
   4  15   5     1075.01     1040.48     51.82 o 
   5  15   5      174.78      203.49     40.69 o 
   6  15   5      994.68      945.35     60.10 o 
   7  15   5      137.01      118.67     42.90 o 
   1  16   5      150.53      158.42     17.03 o 
   2  16   5      114.07      122.32     23.16 o 
   3  16   5      100.63      140.54     34.64 o 
   4  16   5      147.70      150.34     31.71 o 
   5  16   5      524.50      567.67     44.43 o 
   6  16   5      376.72      478.67     49.50 o 
   7  16   5        1.48       29.54     37.53 o 
   0  17   5     7907.05     8100.79    190.78 o 
   1  17   5      886.17      854.86     33.37 o 
   2  17   5    10958.50    11152.65    219.63 o 
   3  17   5       71.49       63.68     23.74 o 
   4  17   5     3906.22     4023.49    105.53 o 
   5  17   5      201.13      273.19     40.64 o 
   6  17   5     2181.08     2003.27     93.97 o 
   7  17   5      110.54       32.36     42.52 o 
   1  18   5      137.46      188.14     27.29 o 
   2  18   5       38.74       24.68     22.07 o 
   3  18   5       17.56        9.52     20.90 o 
   4  18   5       62.55      107.58     29.19 o 
   5  18   5      561.01      609.72     53.98 o 
   6  18   5      238.92      305.87     48.72 o 
   7  18   5        2.82       59.00     43.56 o 
   0  19   5     4219.87     4021.65    117.77 o 
   1  19   5      773.46      813.16     36.10 o 
   2  19   5     6333.37     6262.34    141.99 o 
   3  19   5      113.95      152.66     28.68 o 
   4  19   5     2277.98     2245.90     89.41 o 
   5  19   5      208.76      198.93     44.97 o 
   6  19   5     1400.38     1190.78     81.52 o 
   1  20   5       38.20       38.90     21.66 o 
   2  20   5      103.30      109.19     26.50 o 
   3  20   5      100.79      125.98     28.97 o 
   4  20   5      193.05      265.23     50.36 o 
   5  20   5      203.47      155.02     41.29 o 
   6  20   5      396.88      394.06     55.48 o 
   0  21   5      594.03      584.51     53.74 o 
   1  21   5      415.35      462.11     42.62 o 
   2  21   5     1542.81     1523.77     63.36 o 
   3  21   5       58.07       88.09     31.46 o 
   4  21   5      410.49      558.87     51.66 o 
   5  21   5      141.77      129.95     40.64 o 
   6  21   5      375.93      325.76     54.98 o 
   1  22   5       29.77       26.02     25.73 o 
   2  22   5       67.98       67.66     28.84 o 
   3  22   5       55.97       40.24     28.50 o 
   4  22   5      145.60      188.76     47.81 o 
   5  22   5      133.97      106.95     42.21 o 
   0  23   5      387.20      433.00     50.45 o 
   1  23   5      228.93      226.05     34.50 o 
   2  23   5      994.43     1009.83     58.92 o 
   3  23   5       31.96       85.71     33.80 o 
   4  23   5      254.50      259.18     45.87 o 
   5  23   5      103.66      171.11     48.85 o 
   1  24   5       14.98       19.54     30.11 o 
   2  24   5       22.96       68.54     35.38 o 
   3  24   5       43.09       -6.06     36.15 o 
   4  24   5       44.26       85.55     41.42 o 
   0  25   5     1134.69     1282.24    135.43 o 
   1  25   5       82.36       48.17     33.45 o 
   2  25   5     1784.87     1750.89     89.84 o 
   3  25   5        4.66       21.52     41.94 o 
   4  25   5      734.29      857.75     81.42 o 
   1  26   5       13.89       35.90     38.86 o 
   2  26   5       14.30      -39.32     39.32 o 
   3  26   5       11.28        6.93     38.29 o 
   0  27   5     1556.22     1155.23    135.93 o 
   1  27   5      104.24      114.44     51.59 o 
   2  27   5     1948.81     1825.42    119.85 o 
   1  28   5       11.74       26.79     46.99 o 
   0   0   6     9735.64     9441.53    254.04 o 
   1   0   6    41731.99    40093.39   1219.10 o 
   2   0   6     4657.88     4516.60     84.57 o 
   3   0   6    11061.33    10889.78    224.84 o 
   4   0   6     2942.46     2899.21    186.38 o 
   5   0   6     9328.50     9454.82    238.51 o 
   6   0   6     4129.48     4158.96    163.38 o 
   7   0   6     3395.31     3445.87    159.89 o 
   8   0   6      319.39      480.77     71.08 o 
   9   0   6      356.57      348.46     90.38 o 
   1   1   6     2678.98     2660.31     38.97 o 
   2   1   6     1674.98     1527.67     29.20 o 
   3   1   6      950.22     1003.33     28.81 o 
   4   1   6     1666.35     1627.31     40.11 o 
   5   1   6      471.13      518.29     31.18 o 
   6   1   6      176.69      235.93     28.52 o 
   7   1   6       54.73       83.05     31.44 o 
   8   1   6      348.31      373.41     48.52 o 
   9   1   6       76.34       64.59     49.22 o 
   0   2   6     6689.97     6589.82    109.62 o 
   1   2   6    13991.68    14040.66    154.26 o 
   2   2   6     2650.32     2644.33     41.30 o 
   3   2   6     2722.06     2704.12     63.95 o 
   4   2   6     1603.62     1626.52     49.11 o 
   5   2   6     4630.88     4609.13     99.22 o 
   6   2   6     2778.59     2914.64     81.25 o 
   7   2   6     2014.02     1850.83     77.48 o 
   8   2   6      116.69       76.88     36.54 o 
   9   2   6      171.06      237.02     53.81 o 
   1   3   6     2691.48     2846.02     39.40 o 
   2   3   6       24.16       12.28      9.85 o 
   3   3   6     1243.79     1148.80     35.28 o 
   4   3   6     4574.07     4303.39     86.94 o 
   5   3   6     1217.39     1241.15     61.36 o 
   6   3   6       22.33       42.20     22.72 o 
   7   3   6      552.13      596.38     47.23 o 
   8   3   6      698.14      849.51     79.93 o 
   0   4   6    14107.39    14120.04    252.23 o 
   1   4   6     1550.11     1455.75     36.60 o 
   2   4   6     4783.43     4560.81     78.07 o 
   3   4   6        5.76       38.66     21.98 o 
   4   4   6     1534.59     1490.68     37.67 o 
   5   4   6     1375.24     1395.96     48.20 o 
   6   4   6     1959.82     1955.33     65.82 o 
   7   4   6      774.49      741.80     46.57 o 
   8   4   6       18.86       24.46     35.02 o 
   1   5   6     1214.07     1243.30     25.79 o 
   2   5   6      161.09      166.84     13.80 o 
   3   5   6     2828.83     2748.13     52.75 o 
   4   5   6     3599.15     3463.82     67.41 o 
   5   5   6     2267.20     2168.93     63.46 o 
   6   5   6        1.51       15.75     21.77 o 
   7   5   6      946.04      960.84     52.71 o 
   8   5   6      538.57      587.20     73.44 o 
   0   6   6     9028.39     9212.62    207.86 o 
   1   6   6     9050.25     9151.93    113.00 o 
   2   6   6     3635.78     3577.67     81.21 o 
   3   6   6     1193.07     1289.03     35.28 o 
   4   6   6     1702.90     1810.19     55.76 o 
   5   6   6     2641.30     2608.16     74.64 o 
   6   6   6     2423.99     2417.73     75.94 o 
   7   6   6     1111.15     1023.80     58.06 o 
   8   6   6       91.08      147.12     48.46 o 
   1   7   6     2180.24     2182.10     36.80 o 
   2   7   6      428.10      399.76     20.06 o 
   3   7   6      547.52      599.61     25.83 o 
   4   7   6     2300.96     2255.37     53.27 o 
   5   7   6      352.97      335.79     26.51 o 
   6   7   6       17.76       48.71     29.36 o 
   7   7   6       63.73      155.62     36.14 o 
   8   7   6      383.10      487.44     65.64 o 
   0   8   6     8670.83     8669.61    159.86 o 
   1   8   6    21361.25    21346.92    271.25 o 
   2   8   6     4049.17     3932.59     64.30 o 
   3   8   6     5840.62     5756.79    110.61 o 
   4   8   6     2314.27     2322.81     57.06 o 
   5   8   6     5886.66     5917.81    118.38 o 
   6   8   6     2958.85     2850.74    100.23 o 
   7   8   6     2330.04     2264.67     92.26 o 
   8   8   6      195.45      255.21     49.87 o 
   1   9   6     1479.20     1481.11     40.19 o 
   2   9   6      751.35      788.96     26.26 o 
   3   9   6      612.52      648.62     29.71 o 
   4   9   6     1251.79     1310.69     42.69 o 
   5   9   6      315.69      368.38     32.37 o 
   6   9   6       67.92       73.93     29.99 o 
   7   9   6       34.26       18.04     31.31 o 
   8   9   6      312.54      397.51     56.44 o 
   0  10   6     3473.99     3442.18     77.09 o 
   1  10   6    15075.20    15545.26    200.14 o 
   2  10   6     1460.61     1445.86     36.71 o 
   3  10   6     4328.34     4408.53     86.81 o 
   4  10   6      999.57     1016.70     37.87 o 
   5  10   6     4893.98     4952.71    122.02 o 
   6  10   6     1808.61     1786.50     77.21 o 
   7  10   6     2007.33     2012.74     89.82 o 
   8  10   6      104.61      114.72     46.17 o 
   1  11   6     1329.56     1340.53     35.07 o 
   2  11   6      240.60      283.47     18.60 o 
   3  11   6      548.33      542.51     25.67 o 
   4  11   6     1553.15     1556.43     54.55 o 
   5  11   6      568.38      525.43     38.85 o 
   6  11   6       14.37       43.24     29.13 o 
   7  11   6      243.69      194.49     39.44 o 
   8  11   6      289.03      236.14     54.31 o 
   0  12   6     4323.64     4347.38    100.66 o 
   1  12   6     1378.53     1450.23     35.10 o 
   2  12   6     1695.15     1741.81     44.70 o 
   3  12   6       71.40       51.92     17.81 o 
   4  12   6      876.20      871.74     42.91 o 
   5  12   6     1073.52      999.82     48.96 o 
   6  12   6     1378.15     1415.35     70.77 o 
   7  12   6      632.80      615.81     62.67 o 
   8  12   6       60.93       42.05     41.98 o 
   1  13   6      615.85      639.30     23.08 o 
   2  13   6       70.87       43.06     14.30 o 
   3  13   6     1016.96     1124.89     45.98 o 
   4  13   6     1696.34     1585.06     57.08 o 
   5  13   6      977.71      863.69     46.24 o 
   6  13   6        2.51      -27.01     27.01 o 
   7  13   6      447.14      569.05     58.35 o 
   0  14   6     7107.07     6768.10    165.73 o 
   1  14   6     2394.82     2353.53     51.94 o 
   2  14   6     3101.24     3036.55     72.32 o 
   3  14   6      178.60      199.89     23.70 o 
   4  14   6     1328.81     1275.59     54.14 o 
   5  14   6      804.02      885.96     48.37 o 
   6  14   6     1365.61     1229.12     64.93 o 
   7  14   6      378.77      439.73     58.33 o 
   1  15   6      451.44      472.79     23.64 o 
   2  15   6       47.60       28.95     19.47 o 
   3  15   6      687.42      706.44     38.55 o 
   4  15   6     1370.87     1395.40     58.02 o 
   5  15   6      534.29      607.75     46.20 o 
   6  15   6        8.30       92.72     45.28 o 
   7  15   6      163.77      150.01     47.82 o 
   0  16   6     1831.45     1768.97     94.22 o 
   1  16   6     7786.25     7693.43    124.11 o 
   2  16   6      756.73      750.90     39.68 o 
   3  16   6     2169.44     2130.47     65.04 o 
   4  16   6      502.48      568.73     42.16 o 
   5  16   6     2188.24     2125.23     82.67 o 
   6  16   6      863.11      854.21     85.58 o 
   7  16   6      855.13      692.43     70.30 o 
   1  17   6      577.69      527.49     32.22 o 
   2  17   6      163.60      231.55     26.77 o 
   3  17   6      104.97       88.39     24.79 o 
   4  17   6      542.06      561.56     42.65 o 
   5  17   6       72.43       77.57     34.71 o 
   6  17   6       11.85       27.23     37.91 o 
   7  17   6       10.04       38.31     43.95 o 
   0  18   6     2057.75     1969.78     90.00 o 
   1  18   6     5496.24     5566.76    126.33 o 
   2  18   6      916.87      956.10     53.93 o 
   3  18   6     1974.66     1999.06     68.67 o 
   4  18   6      563.83      688.04     50.37 o 
   5  18   6     2259.69     2410.61    101.95 o 
   6  18   6      786.97      823.78     72.73 o 
   1  19   6      327.66      341.71     31.24 o 
   2  19   6       80.75       65.84     25.16 o 
   3  19   6      173.14      176.82     31.61 o 
   4  19   6      447.03      529.25     50.06 o 
   5  19   6      168.87      205.37     43.35 o 
   6  19   6        3.70       -5.89     37.49 o 
   0  20   6     1910.05     1694.71    103.79 o 
   1  20   6     1553.65     1555.49     59.83 o 
   2  20   6      928.13      989.22     48.54 o 
   3  20   6      359.38      440.75     48.58 o 
   4  20   6      594.49      710.97     57.33 o 
   5  20   6      745.45      828.58     73.83 o 
   6  20   6      721.48      725.77     74.97 o 
   1  21   6      166.46      208.09     41.40 o 
   2  21   6       43.33       23.60     25.05 o 
   3  21   6      247.45      330.75     42.95 o 
   4  21   6      361.32      391.41     49.00 o 
   5  21   6      291.51      326.37     52.13 o 
   0  22   6     1043.62      987.45     86.11 o 
   1  22   6      286.27      282.73     40.04 o 
   2  22   6      446.55      473.95     41.60 o 
   3  22   6        7.50       72.98     34.87 o 
   4  22   6      268.66      335.62     49.42 o 
   5  22   6      177.61      285.21     51.33 o 
   1  23   6       79.71       22.46     27.29 o 
   2  23   6       11.97       -2.87     28.78 o 
   3  23   6      225.10      165.94     41.85 o 
   4  23   6      325.49      388.07     50.76 o 
   0  24   6      739.61      597.36     78.67 o 
   1  24   6     1596.04     1770.37     97.24 o 
   2  24   6      313.03      278.27     49.88 o 
   3  24   6      449.78      478.46     83.12 o 
   4  24   6      171.39      179.42     46.43 o 
   1  25   6       94.00       97.83     45.52 o 
   2  25   6        0.73        6.98     36.18 o 
   3  25   6       37.83       50.65     43.57 o 
   0  26   6      711.48      557.62    102.75 o 
   1  26   6     1477.07     1504.71    125.72 o 
   2  26   6      361.67      341.83     64.52 o 
   1  27   6       59.24       44.41     46.99 o 
   1   0   7      904.29      945.45     39.75 o 
   2   0   7      201.98      223.23     26.08 o 
   3   0   7      388.67      368.70     34.23 o 
   4   0   7      133.34      259.70     73.01 o 
   5   0   7      174.25      228.69     31.63 o 
   6   0   7      308.07      341.33     53.36 o 
   7   0   7     1142.08     1303.09    109.45 o 
   8   0   7        2.97       35.73     50.28 o 
   0   1   7    21359.77    21266.09    364.44 o 
   1   1   7    11499.69    11504.38    147.70 o 
   2   1   7     2515.96     2455.97     57.49 o 
   3   1   7    13966.64    14425.32    224.19 o 
   4   1   7     5077.98     4995.69     94.56 o 
   5   1   7     3107.86     3108.19     84.97 o 
   6   1   7     1975.54     1958.16     73.60 o 
   7   1   7     1918.63     2090.07     88.24 o 
   8   1   7      613.73      659.19     59.61 o 
   1   2   7      672.17      674.58     26.23 o 
   2   2   7       10.58        5.38      9.98 o 
   3   2   7      216.71      245.53     25.85 o 
   4   2   7      452.67      480.33     24.84 o 
   5   2   7       91.41       96.72     26.36 o 
   6   2   7      538.00      577.83     39.09 o 
   7   2   7      965.75      925.54     61.86 o 
   8   2   7        1.77       35.46     38.27 o 
   0   3   7     6439.77     6338.46    121.33 o 
   1   3   7     5849.30     5837.38     78.78 o 
   2   3   7       70.36       82.72     13.20 o 
   3   3   7     8523.64     7855.86    142.12 o 
   4   3   7      645.59      738.57     49.42 o 
   5   3   7     1558.85     1585.34     60.51 o 
   6   3   7      210.41      230.28     32.71 o 
   7   3   7     1363.48     1408.04     69.35 o 
   8   3   7       97.71      109.12     44.55 o 
   1   4   7      924.09      999.15     31.77 o 
   2   4   7        6.27        9.41     11.16 o 
   3   4   7      521.50      577.27     32.45 o 
   4   4   7      562.84      648.99     41.32 o 
   5   4   7      240.39      398.67     40.32 o 
   6   4   7      658.63      639.49     46.79 o 
   7   4   7     1127.22     1164.59     65.68 o 
   8   4   7       17.72        1.79     34.23 o 
   0   5   7     4342.29     4281.01    101.87 o 
   1   5   7     1884.34     1956.33     47.63 o 
   2   5   7      300.85      366.79     22.45 o 
   3   5   7     5176.02     5061.11     90.39 o 
   4   5   7      326.98      366.56     26.38 o 
   5   5   7      885.69      931.59     42.34 o 
   6   5   7      124.99       79.09     26.13 o 
   7   5   7     1053.54     1127.03     72.10 o 
   8   5   7       70.04       31.79     38.12 o 
   1   6   7      609.39      602.85     20.54 o 
   2   6   7       19.26       20.12      9.62 o 
   3   6   7      246.75      290.84     21.75 o 
   4   6   7      416.12      435.42     26.12 o 
   5   6   7      137.46      115.82     24.46 o 
   6   6   7      547.63      515.52     40.18 o 
   7   6   7     1038.12     1050.90     65.31 o 
   8   6   7       11.35       66.12     41.73 o 
   0   7   7    11901.77    11181.97    658.02 o 
   1   7   7     6694.97     6801.28     96.33 o 
   2   7   7      881.96     1015.71     28.28 o 
   3   7   7     9044.45     9391.02    163.81 o 
   4   7   7     2808.66     2986.93     69.50 o 
   5   7   7     1986.36     1941.78     64.49 o 
   6   7   7     1164.15     1222.12     57.56 o 
   7   7   7     1386.55     1312.99     71.91 o 
   8   7   7      385.57      390.43     60.22 o 
   1   8   7      405.65      500.27     32.06 o 
   2   8   7      150.04      185.49     20.51 o 
   3   8   7       83.18      152.75     32.11 o 
   4   8   7       86.18       50.82     20.55 o 
   5   8   7       33.36       90.41     34.30 o 
   6   8   7      199.38      229.98     34.53 o 
   7   8   7      676.08      686.17     56.63 o 
   8   8   7        3.54        2.01     37.12 o 
   0   9   7    12937.66    13263.38    259.67 o 
   1   9   7     8172.75     8285.43    119.88 o 
   2   9   7     1696.07     1649.80     41.02 o 
   3   9   7    10223.95    10461.19    186.22 o 
   4   9   7     3482.64     3147.58     74.98 o 
   5   9   7     2584.50     2575.25     85.58 o 
   6   9   7     1413.82     1414.00     69.45 o 
   7   9   7     1617.32     1656.95     84.95 o 
   8   9   7      456.66      543.07     72.29 o 
   1  10   7      508.52      502.61     21.74 o 
   2  10   7       13.17       28.96     14.24 o 
   3  10   7      249.50      286.89     24.56 o 
   4  10   7      216.70      226.33     26.17 o 
   5  10   7      104.76      142.88     31.28 o 
   6  10   7      280.75      336.48     42.50 o 
   7  10   7      636.93      705.08     59.42 o 
   8  10   7        0.26       19.01     55.66 o 
   0  11   7     7849.09     7550.58    164.10 o 
   1  11   7     7014.84     6754.54    103.60 o 
   2  11   7      402.13      422.18     25.40 o 
   3  11   7     7432.71     7435.84    148.17 o 
   4  11   7     1270.89     1316.27     53.66 o 
   5  11   7     1517.86     1527.49     62.36 o 
   6  11   7      432.00      548.08     49.41 o 
   7  11   7     1004.78      959.87     68.83 o 
   1  12   7      541.22      491.02     22.96 o 
   2  12   7       20.27       37.77     18.58 o 
   3  12   7      420.51      431.25     32.89 o 
   4  12   7      557.74      550.06     37.89 o 
   5  12   7      252.49      341.45     35.50 o 
   6  12   7      533.85      543.89     52.01 o 
   7  12   7      805.99      853.80     76.63 o 
   0  13   7     2131.38     2121.30    110.92 o 
   1  13   7      741.89      758.27     48.18 o 
   2  13   7       78.86      119.64     26.95 o 
   3  13   7     2198.33     2237.16     71.59 o 
   4  13   7      190.53      176.92     29.00 o 
   5  13   7      370.99      395.09     39.98 o 
   6  13   7       85.30       53.92     32.05 o 
   7  13   7      509.87      633.70     67.07 o 
   1  14   7      256.74      352.72     33.23 o 
   2  14   7       61.35       99.16     30.34 o 
   3  14   7      110.71      131.53     26.76 o 
   4  14   7       98.70       70.69     28.12 o 
   5  14   7       74.78      103.15     31.51 o 
   6  14   7      196.09      152.98     39.82 o 
   7  14   7      534.66      531.54     65.08 o 
   0  15   7     2076.89     1997.92     79.88 o 
   1  15   7     1744.71     1812.11     67.25 o 
   2  15   7        2.22       11.25     20.21 o 
   3  15   7     3152.74     3112.45     93.08 o 
   4  15   7      490.56      578.86     42.23 o 
   5  15   7      805.15      759.13     51.32 o 
   6  15   7      273.88      307.82     51.44 o 
   7  15   7      687.58      621.60     91.93 o 
   1  16   7      121.78      157.18     26.34 o 
   2  16   7       18.39       52.64     22.69 o 
   3  16   7       11.40       -2.11     22.80 o 
   4  16   7       83.17       94.89     30.71 o 
   5  16   7        6.28      -29.84     29.84 o 
   6  16   7      129.75      123.35     46.05 o 
   0  17   7     5688.52     5467.65    150.45 o 
   1  17   7     4458.57     4213.16    102.41 o 
   2  17   7     1021.92     1165.20     53.75 o 
   3  17   7     4909.67     4945.28    135.33 o 
   4  17   7     1536.63     1628.33     73.35 o 
   5  17   7     1380.01     1458.24     79.14 o 
   6  17   7      614.01      664.53     69.29 o 
   1  18   7      180.23      230.12     30.15 o 
   2  18   7        7.52       16.47     22.61 o 
   3  18   7      106.70       95.70     32.18 o 
   4  18   7       71.86      101.72     32.82 o 
   5  18   7       57.04       89.27     39.93 o 
   6  18   7       91.30       96.07     46.55 o 
   0  19   7     2935.31     2944.99    145.48 o 
   1  19   7     1983.43     1941.70     69.71 o 
   2  19   7      345.16      387.14     36.21 o 
   3  19   7     2433.10     2395.62     90.54 o 
   4  19   7      711.72      782.89     60.68 o 
   5  19   7      595.97      667.86     61.08 o 
   6  19   7      310.01      245.13     56.63 o 
   1  20   7      150.31      208.50     31.18 o 
   2  20   7        0.15       -8.12     23.56 o 
   3  20   7      124.30       99.61     33.14 o 
   4  20   7      124.22      119.98     38.70 o 
   5  20   7       93.04       99.81     45.45 o 
   0  21   7     1032.61     1286.95     99.64 o 
   1  21   7      752.73      662.54     49.17 o 
   2  21   7       13.31       16.61     25.56 o 
   3  21   7     1104.18     1012.93     67.52 o 
   4  21   7      160.24      199.88     43.81 o 
   5  21   7      230.17      173.47     52.15 o 
   1  22   7      106.28       74.77     35.17 o 
   2  22   7        0.09      -13.57     27.96 o 
   3  22   7       99.59       47.81     35.45 o 
   4  22   7      101.21      109.28     42.81 o 
   0  23   7      373.60      559.28     84.94 o 
   1  23   7      505.35      477.37     54.59 o 
   2  23   7        3.76      -20.03     40.77 o 
   3  23   7      887.91      757.88     70.48 o 
   4  23   7       68.39      107.66     42.77 o 
   1  24   7       20.97       72.20     41.87 o 
   2  24   7       12.67      109.43     61.46 o 
   3  24   7        0.19      -16.82     40.59 o 
   0  25   7      740.57      682.09    108.43 o 
   1  25   7      706.63      612.41     75.51 o 
   2  25   7       92.48       61.21     49.68 o 
   1  26   7       30.43       22.99     50.70 o 
   0   0   8    25003.15    24922.00    656.53 o 
   1   0   8      436.29      409.72     37.55 o 
   2   0   8     8766.66     8154.41    268.62 o 
   3   0   8      282.46      303.81     35.29 o 
   4   0   8    13084.03    12894.70    321.09 o 
   5   0   8      200.92      346.88     50.77 o 
   6   0   8     2160.47     2087.98    114.31 o 
   7   0   8      406.65      426.54     72.01 o 
   8   0   8     1113.48     1216.89    120.67 o 
   1   1   8      124.16      187.85     22.46 o 
   2   1   8      522.14      554.39     24.89 o 
   3   1   8       78.31      117.92     24.49 o 
   4   1   8      307.24      405.56     43.38 o 
   5   1   8       45.13       83.39     23.97 o 
   6   1   8      219.31      343.19     38.25 o 
   7   1   8       65.72      112.92     36.40 o 
   8   1   8      385.46      472.74     63.07 o 
   0   2   8    11377.67    11540.72    223.91 o 
   1   2   8      505.45      439.52     25.96 o 
   2   2   8     3226.62     3228.34     77.30 o 
   3   2   8      141.98      144.36     26.04 o 
   4   2   8     8787.36     8703.39    179.90 o 
   5   2   8       75.58      140.05     26.52 o 
   6   2   8     1349.69     1376.54     68.75 o 
   7   2   8      257.89      304.40     44.46 o 
   8   2   8      806.29      778.47     75.76 o 
   1   3   8        8.49       63.29     22.41 o 
   2   3   8      425.29      461.28     25.27 o 
   3   3   8       58.67       41.91     16.26 o 
   4   3   8      434.63      566.70     39.04 o 
   5   3   8      448.39      450.92     45.79 o 
   6   3   8      458.43      518.26     44.81 o 
   7   3   8        0.48       53.22     34.23 o 
   8   3   8      663.84      747.85     73.08 o 
   0   4   8    10964.10    10628.38    208.87 o 
   1   4   8      233.74      325.13     24.92 o 
   2   4   8     2552.12     2547.36     52.49 o 
   3   4   8        1.32        7.76     18.25 o 
   4   4   8     6947.08     6907.00    150.90 o 
   5   4   8       13.85       25.65     21.55 o 
   6   4   8      821.58      800.63     68.28 o 
   7   4   8       49.44        5.51     31.71 o 
   8   4   8      461.17      599.17     70.62 o 
   1   5   8        5.02       20.50     12.63 o 
   2   5   8      615.92      596.20     37.89 o 
   3   5   8       69.86       51.37     20.74 o 
   4   5   8      623.41      746.90     45.47 o 
   5   5   8      451.63      493.34     34.80 o 
   6   5   8      589.66      580.77     43.72 o 
   7   5   8        2.18       -2.45     32.41 o 
   8   5   8      707.64      688.55     71.28 o 
   0   6   8    12318.96    12849.10    341.98 o 
   1   6   8        4.56       28.66     13.14 o 
   2   6   8     3415.08     3277.72     63.24 o 
   3   6   8       58.43       78.41     19.04 o 
   4   6   8     7304.96     7015.00    156.67 o 
   5   6   8       29.75       80.32     25.61 o 
   6   6   8      939.83      876.16     51.20 o 
   7   6   8       42.43       92.06     36.39 o 
   8   6   8      529.90      648.80     75.23 o 
   1   7   8       44.41       61.85     20.30 o 
   2   7   8      606.61      697.98     32.56 o 
   3   7   8        5.56      -10.04     15.91 o 
   4   7   8      441.64      501.77     39.73 o 
   5   7   8      121.22      180.86     34.46 o 
   6   7   8      283.75      380.04     45.43 o 
   7   7   8       12.61       35.28     37.03 o 
   0   8   8    13577.87    12579.65    584.30 o 
   1   8   8      874.42      871.93     48.40 o 
   2   8   8     4661.26     4645.51     97.04 o 
   3   8   8      427.48      500.54     30.74 o 
   4   8   8     8290.22     8166.28    183.04 o 
   5   8   8      234.40      276.80     32.05 o 
   6   8   8     1365.27     1430.55     78.75 o 
   7   8   8      330.02      442.62     59.37 o 
   1   9   8       68.02       63.64     15.42 o 
   2   9   8      267.12      372.29     35.55 o 
   3   9   8       38.78       63.65     20.56 o 
   4   9   8      169.33      151.78     25.59 o 
   5   9   8       35.23      132.92     36.58 o 
   6   9   8      143.67      196.38     38.72 o 
   7   9   8       48.55      119.92     44.72 o 
   0  10   8    10647.46    10428.42    293.12 o 
   1  10   8      806.34      846.33     34.96 o 
   2  10   8     3794.44     3860.91     86.92 o 
   3  10   8      372.14      497.97     33.52 o 
   4  10   8     7313.69     7108.01    168.69 o 
   5  10   8      222.34      309.74     37.53 o 
   6  10   8     1371.16     1267.15     72.48 o 
   7  10   8      337.28      441.68     60.51 o 
   1  11   8       44.62       51.33     16.77 o 
   2  11   8      211.16      271.26     26.05 o 
   3  11   8        7.51       -1.44     22.05 o 
   4  11   8      196.58      190.02     31.55 o 
   5  11   8       71.86       91.67     33.75 o 
   6  11   8      225.57      223.71     41.36 o 
   7  11   8       19.26        2.16     33.94 o 
   0  12   8     5319.69     5198.44    134.52 o 
   1  12   8        0.11       17.26     19.56 o 
   2  12   8     1533.80     1495.15     51.48 o 
   3  12   8       33.57       41.59     25.10 o 
   4  12   8     4388.43     4177.88    116.97 o 
   5  12   8       16.63       19.42     29.28 o 
   6  12   8      751.23      871.10     68.20 o 
   7  12   8       30.83       16.88     39.50 o 
   1  13   8        0.00       17.54     17.71 o 
   2  13   8      203.27      240.34     34.24 o 
   3  13   8       78.56      154.64     34.25 o 
   4  13   8      222.64      313.70     42.36 o 
   5  13   8      332.35      362.80     45.02 o 
   6  13   8      237.30      291.36     49.11 o 
   7  13   8       14.42       35.90     42.43 o 
   0  14   8     5852.91     5413.43    151.17 o 
   1  14   8        9.23       22.24     21.13 o 
   2  14   8     1678.65     1589.05     60.59 o 
   3  14   8       20.79       51.89     25.74 o 
   4  14   8     3232.93     3279.83    105.14 o 
   5  14   8       28.21      138.10     36.91 o 
   6  14   8      395.30      443.57     54.11 o 
   1  15   8        5.48       10.21     17.90 o 
   2  15   8      435.39      465.46     38.67 o 
   3  15   8        6.93       19.17     26.71 o 
   4  15   8      433.70      444.94     41.07 o 
   5  15   8      127.51      143.83     46.21 o 
   6  15   8      299.13      305.36     55.09 o 
   0  16   8     4687.41     4513.22    129.76 o 
   1  16   8      140.96      153.79     26.47 o 
   2  16   8     1588.94     1727.03     79.98 o 
   3  16   8       59.93       68.09     29.69 o 
   4  16   8     2991.50     2986.64    122.76 o 
   5  16   8       47.56       74.59     34.60 o 
   6  16   8      497.05      481.97     64.22 o 
   1  17   8       38.51       45.46     22.41 o 
   2  17   8      130.72      131.65     31.06 o 
   3  17   8       41.88       76.14     30.63 o 
   4  17   8      109.76      133.21     38.11 o 
   5  17   8        1.16       18.50     44.67 o 
   6  17   8       94.82      143.44     51.55 o 
   0  18   8     4615.81     4454.11    173.59 o 
   1  18   8      580.23      557.43     35.71 o 
   2  18   8     1972.68     1973.22     77.62 o 
   3  18   8      290.86      399.13     43.27 o 
   4  18   8     3212.81     3185.11    119.53 o 
   5  18   8      160.73      213.22     51.43 o 
   1  19   8        5.69       21.62     24.32 o 
   2  19   8       39.23       20.23     27.18 o 
   3  19   8        0.17       -6.04     28.79 o 
   4  19   8       34.08       88.09     40.48 o 
   5  19   8       37.92       38.11     43.66 o 
   0  20   8     2449.45     2395.24    140.00 o 
   1  20   8       18.98       23.39     31.56 o 
   2  20   8      990.60      969.24     60.12 o 
   3  20   8        0.61       -1.68     27.51 o 
   4  20   8     1964.60     2011.26    102.44 o 
   5  20   8        0.64      101.23     50.31 o 
   1  21   8        2.22        4.64     31.16 o 
   2  21   8       64.20      102.98     36.80 o 
   3  21   8        3.37      -15.21     32.95 o 
   4  21   8       74.80       68.19     42.55 o 
   0  22   8     1309.94     1326.03    109.11 o 
   1  22   8       33.52       38.26     35.79 o 
   2  22   8      417.25      527.06     61.10 o 
   3  22   8       49.42       72.05     43.46 o 
   4  22   8      890.73      869.95     80.00 o 
   1  23   8        0.46       31.79     39.71 o 
   2  23   8      101.36       40.90     45.10 o 
   3  23   8        6.37       86.33     50.84 o 
   0  24   8     1228.66     1096.71    112.02 o 
   1  24   8       84.96      111.80     53.80 o 
   2  24   8      471.42      362.12     66.89 o 
   1  25   8        2.62      -41.46     47.56 o 
   1   0   9      698.17      751.60     38.68 o 
   2   0   9       34.60       25.41     31.53 o 
   3   0   9      270.37      336.82     38.03 o 
   4   0   9      178.62      169.01     35.83 o 
   5   0   9        0.84       11.77     32.96 o 
   6   0   9      423.10      568.84     70.55 o 
   7   0   9      725.42      678.77     87.24 o 
   0   1   9      194.59      230.50     32.37 o 
   1   1   9     8541.23     8528.91    128.98 o 
   2   1   9      111.68      220.41     32.60 o 
   3   1   9    15271.99    14823.11    270.80 o 
   4   1   9       11.49       58.50     23.71 o 
   5   1   9     2003.59     2053.95     80.27 o 
   6   1   9       33.83       41.46     30.31 o 
   7   1   9     1708.98     1645.36     98.92 o 
   1   2   9      871.28      899.58     44.99 o 
   2   2   9      108.88      131.13     17.02 o 
   3   2   9      504.51      516.59     34.64 o 
   4   2   9      109.20      137.78     27.29 o 
   5   2   9       44.09       69.66     29.43 o 
   6   2   9      350.91      393.37     45.86 o 
   7   2   9     1077.09     1161.76     75.30 o 
   0   3   9     2927.39     2964.03     82.13 o 
   1   3   9     3248.21     3192.71     68.54 o 
   2   3   9     1740.63     1671.85     43.99 o 
   3   3   9     8970.07     8858.32    188.98 o 
   4   3   9     1053.70     1025.05     52.28 o 
   5   3   9      737.54      787.68     45.48 o 
   6   3   9       68.16       57.03     40.86 o 
   7   3   9      990.30     1058.00     82.36 o 
   1   4   9      761.01      778.32     34.73 o 
   2   4   9      158.96      178.56     21.43 o 
   3   4   9      451.45      502.06     36.43 o 
   4   4   9       91.85      128.66     48.49 o 
   5   4   9       65.29       79.76     43.56 o 
   6   4   9      231.86      269.12     40.10 o 
   7   4   9     1217.27     1123.73     80.20 o 
   0   5   9     2946.63     2932.49    141.66 o 
   1   5   9      269.91      329.33     21.10 o 
   2   5   9     1714.61     1833.45     50.86 o 
   3   5   9     4571.78     4572.68    110.85 o 
   4   5   9      985.85      962.73     49.85 o 
   5   5   9      231.97      321.92     34.99 o 
   6   5   9       55.31       65.76     32.07 o 
   7   5   9      738.91      686.63     67.18 o 
   1   6   9      539.96      534.61     28.13 o 
   2   6   9      118.12      197.90     28.15 o 
   3   6   9      225.80      304.22     31.54 o 
   4   6   9       75.54      122.12     27.97 o 
   5   6   9        8.96        3.38     23.25 o 
   6   6   9      332.65      423.96     51.90 o 
   7   6   9      892.16      989.87     79.86 o 
   0   7   9       35.07       89.42     61.23 o 
   1   7   9     5626.53     5498.70     97.18 o 
   2   7   9       15.93       65.06     27.12 o 
   3   7   9    10701.40    10935.50    233.33 o 
   4   7   9       39.27       48.50     25.85 o 
   5   7   9     1313.76     1344.36     70.21 o 
   6   7   9       12.65       17.48     30.87 o 
   7   7   9     1234.35     1423.07     92.63 o 
   1   8   9      625.72      625.31     34.34 o 
   2   8   9       51.67       92.33     23.37 o 
   3   8   9      332.09      433.92     40.83 o 
   4   8   9       79.69      119.32     46.24 o 
   5   8   9       14.58       32.32     30.23 o 
   6   8   9      368.57      404.45     48.70 o 
   7   8   9      693.49      709.83     71.81 o 
   0   9   9       15.88      -19.95     23.67 o 
   1   9   9     7514.50     7427.36    127.09 o 
   2   9   9        9.73       15.91     19.65 o 
   3   9   9    12222.67    12037.55    239.42 o 
   4   9   9       30.97        5.06     21.59 o 
   5   9   9     1865.93     1838.78     83.24 o 
   6   9   9        8.94      -33.37     33.37 o 
   7   9   9     1408.19     1520.67    100.24 o 
   1  10   9      465.13      485.38     28.18 o 
   2  10   9       36.45       44.62     22.88 o 
   3  10   9      210.22      275.92     39.43 o 
   4  10   9      110.20      133.11     34.68 o 
   5  10   9        3.86       70.93     49.32 o 
   6  10   9      172.24      126.71     40.20 o 
   7  10   9      548.95      607.06     71.16 o 
   0  11   9      571.66      514.14     38.76 o 
   1  11   9     2733.16     2676.76     69.23 o 
   2  11   9      357.31      373.08     38.84 o 
   3  11   9     6317.59     6067.80    138.32 o 
   4  11   9      301.91      390.49     43.08 o 
   5  11   9      681.96      653.07     55.39 o 
   6  11   9       12.53       26.24     35.53 o 
   1  12   9      471.20      498.88     32.20 o 
   2  12   9       64.46       38.54     24.94 o 
   3  12   9      354.42      350.21     37.61 o 
   4  12   9       62.84       50.89     31.70 o 
   5  12   9       85.70      122.97     39.53 o 
   6  12   9      122.68       80.65     40.22 o 
   0  13   9     1425.83     1385.54     70.44 o 
   1  13   9      600.40      577.97     38.57 o 
   2  13   9      924.08      891.30     42.61 o 
   3  13   9     3030.25     2950.34     96.71 o 
   4  13   9      530.46      569.49     50.70 o 
   5  13   9      222.04      260.43     45.44 o 
   6  13   9       32.26       26.16     36.98 o 
   1  14   9      320.81      410.06     40.74 o 
   2  14   9       66.02      158.81     33.79 o 
   3  14   9      211.39      208.40     35.43 o 
   4  14   9       20.56       12.28     32.76 o 
   5  14   9       45.27       27.24     33.04 o 
   6  14   9      181.97      230.09     61.72 o 
   0  15   9       67.68       69.91     33.32 o 
   1  15   9     1203.06     1238.98     48.10 o 
   2  15   9       55.42       61.10     28.71 o 
   3  15   9     3509.55     3559.27    117.03 o 
   4  15   9      101.84       72.50     36.94 o 
   5  15   9      439.86      404.37     51.33 o 
   6  15   9        1.81       17.11     41.42 o 
   1  16   9      168.92      156.91     27.21 o 
   2  16   9       25.63       -3.73     24.43 o 
   3  16   9       41.36        1.19     28.49 o 
   4  16   9       27.44       21.30     32.40 o 
   5  16   9        1.71       13.46     35.95 o 
   0  17   9        0.91       38.41     48.57 o 
   1  17   9     2991.82     2733.53    164.27 o 
   2  17   9        0.29      -12.63     28.71 o 
   3  17   9     4804.61     4896.28    152.11 o 
   4  17   9       18.35       25.53     35.55 o 
   5  17   9      826.10      745.98     75.22 o 
   1  18   9      192.23      190.04     39.68 o 
   2  18   9       20.70       27.00     29.62 o 
   3  18   9      116.75      239.47     43.26 o 
   4  18   9       21.89       12.80     36.39 o 
   5  18   9       12.54       84.90     47.64 o 
   0  19   9       94.11      140.89     52.64 o 
   1  19   9     1797.18     1765.23     82.76 o 
   2  19   9       61.36       40.93     30.45 o 
   3  19   9     3110.65     2961.37    114.02 o 
   4  19   9       51.65      137.27     48.36 o 
   1  20   9      147.74      126.92     46.24 o 
   2  20   9       14.05       23.03     36.50 o 
   3  20   9      122.95       73.64     37.87 o 
   4  20   9       22.26       -9.20     41.31 o 
   0  21   9      185.56      234.29     66.32 o 
   1  21   9      439.21      470.31     60.41 o 
   2  21   9      144.22      127.16     47.78 o 
   3  21   9     1232.77     1162.42     98.81 o 
   1  22   9      103.55      103.99     45.65 o 
   2  22   9        6.30       18.33     42.91 o 
   3  22   9       92.45       25.03     52.37 o 
   0  23   9      167.13      106.01     71.20 o 
   1  23   9      243.80      215.89     54.25 o 
   2  23   9      135.16      113.49     55.75 o 
   0   0  10     4393.63     4512.32    164.68 o 
   1   0  10     3434.74     3470.56     95.08 o 
   2   0  10     8910.06     9014.54    291.87 o 
   3   0  10      584.36      608.14     50.94 o 
   4   0  10     3789.47     4004.26    170.29 o 
   5   0  10      990.33     1092.24     89.90 o 
   6   0  10     2221.95     2280.14    143.07 o 
   7   0  10      495.40      584.90     86.29 o 
   1   1  10      953.24      958.48     43.10 o 
   2   1  10       77.94      128.32     27.55 o 
   3   1  10      490.09      501.23     34.04 o 
   4   1  10        0.64        7.28     25.87 o 
   5   1  10      219.69      388.37     44.59 o 
   6   1  10      103.72      123.04     54.78 o 
   7   1  10       33.54      -35.99     42.30 o 
   0   2  10     1477.46     1456.45     80.51 o 
   1   2  10     3084.57     2983.67     62.51 o 
   2   2  10     4681.20     4793.73    108.32 o 
   3   2  10      519.98      577.70     52.66 o 
   4   2  10     1692.97     1639.15     64.30 o 
   5   2  10      952.48     1071.36     62.38 o 
   6   2  10     1183.44     1299.03     80.25 o 
   7   2  10      493.55      553.48     66.77 o 
   1   3  10      953.27      895.15     34.13 o 
   2   3  10      455.49      466.84     32.36 o 
   3   3  10      430.05      445.10     37.29 o 
   4   3  10      228.11      180.65     30.81 o 
   5   3  10      211.94      242.25     39.50 o 
   6   3  10      384.65      425.91     50.40 o 
   7   3  10       50.43      112.99     44.36 o 
   0   4  10     1170.49     1145.60     54.80 o 
   1   4  10     1460.57     1344.12     38.89 o 
   2   4  10     3287.95     3215.32     83.71 o 
   3   4  10      226.17      272.12     31.79 o 
   4   4  10      649.20      684.20     49.23 o 
   5   4  10      819.60      909.96     58.39 o 
   6   4  10      410.81      408.63     50.61 o 
   7   4  10      532.88      618.47     68.43 o 
   1   5  10      956.65      878.88     38.89 o 
   2   5  10      761.33      806.35     47.32 o 
   3   5  10      301.41      237.60     30.92 o 
   4   5  10      513.14      505.19     40.64 o 
   5   5  10      126.59      181.15     41.04 o 
   6   5  10      636.35      730.44     66.86 o 
   7   5  10       20.39       53.16     43.49 o 
   0   6  10     1414.08     1474.68     67.34 o 
   1   6  10     2604.39     2681.73     85.55 o 
   2   6  10     3881.75     3843.31     91.53 o 
   3   6  10      523.42      597.28     41.31 o 
   4   6  10     1123.87     1102.06     57.12 o 
   5   6  10      978.40      966.00     58.12 o 
   6   6  10      679.11      682.28     66.12 o 
   7   6  10      549.06      662.45     73.22 o 
   1   7  10      815.27      804.56     40.30 o 
   2   7  10      104.97      132.08     23.97 o 
   3   7  10      299.45      332.15     37.40 o 
   4   7  10       11.36       66.09     31.28 o 
   5   7  10      123.82      115.23     36.88 o 
   6   7  10      131.65      139.84     46.82 o 
   0   8  10     2017.23     2055.95     98.60 o 
   1   8  10     2797.57     2849.74     77.95 o 
   2   8  10     5083.68     5188.13    123.29 o 
   3   8  10      501.30      574.94     40.62 o 
   4   8  10     2272.42     2220.21     81.30 o 
   5   8  10      781.33      778.11     63.87 o 
   6   8  10     1486.43     1444.91     89.18 o 
   1   9  10      555.24      561.09     36.13 o 
   2   9  10       34.08       59.34     23.39 o 
   3   9  10      452.19      513.58     41.47 o 
   4   9  10        2.39       29.88     30.65 o 
   5   9  10      243.69      397.07     50.40 o 
   6   9  10       50.70       68.75     43.51 o 
   0  10  10     2861.02     2934.57    164.71 o 
   1  10  10     1568.47     1601.83     58.24 o 
   2  10  10     5395.27     5506.52    133.23 o 
   3  10  10      230.26      324.69     38.38 o 
   4  10  10     2152.19     2282.86     96.17 o 
   5  10  10      523.29      591.61     58.34 o 
   6  10  10     1282.16     1214.74     90.76 o 
   1  11  10      545.89      494.94     35.03 o 
   2  11  10      245.55      335.74     34.09 o 
   3  11  10      247.82      280.56     40.83 o 
   4  11  10      117.22      142.60     38.09 o 
   5  11  10      135.39      127.71     39.65 o 
   6  11  10      217.89      318.56     73.39 o 
   0  12  10      477.86      521.86     49.56 o 
   1  12  10     1290.49     1243.23     52.08 o 
   2  12  10     1717.38     1637.10     61.06 o 
   3  12  10      252.14      308.41     42.26 o 
   4  12  10      476.61      455.02     50.21 o 
   5  12  10      575.45      642.96     62.96 o 
   6  12  10      353.33      267.53     63.52 o 
   1  13  10      438.06      528.89     38.27 o 
   2  13  10      257.97      206.01     35.31 o 
   3  13  10      169.20      161.81     37.28 o 
   4  13  10      163.37      264.13     71.18 o 
   5  13  10       76.29      112.89     42.35 o 
   0  14  10      371.06      394.19     48.93 o 
   1  14  10     1400.05     1349.54     55.76 o 
   2  14  10     1312.04     1328.32     65.71 o 
   3  14  10      344.42      457.57     48.51 o 
   4  14  10      342.88      381.50     50.36 o 
   5  14  10      607.80      573.39     72.62 o 
   1  15  10      341.81      420.62     44.95 o 
   2  15  10      138.99      145.32     34.34 o 
   3  15  10      124.35       89.82     38.43 o 
   4  15  10       76.22      141.85     44.59 o 
   5  15  10       58.85      -29.65     39.76 o 
   0  16  10     1211.12     1182.15     78.64 o 
   1  16  10      953.82      848.86     60.41 o 
   2  16  10     2435.77     2431.76     97.50 o 
   3  16  10      173.25      131.42     40.60 o 
   4  16  10     1036.49     1084.06     76.98 o 
   5  16  10      320.80      417.76     71.04 o 
   1  17  10      222.70      367.57     46.72 o 
   2  17  10       25.81       13.81     29.77 o 
   3  17  10      133.25      148.75     41.32 o 
   4  17  10        1.14      -33.35     39.23 o 
   0  18  10     1329.77     1488.56    157.05 o 
   1  18  10      546.52      522.41     52.16 o 
   2  18  10     2302.01     2364.27    109.58 o 
   3  18  10       90.07       48.88     38.48 o 
   4  18  10     1037.53     1098.41     89.62 o 
   1  19  10      144.45      157.70     54.42 o 
   2  19  10       48.04        7.91     34.64 o 
   3  19  10      114.76      113.84     48.46 o 
   0  20  10      349.94      403.49     92.14 o 
   1  20  10      794.52      838.14     74.86 o 
   2  20  10      844.94      819.65     77.27 o 
   3  20  10      219.27      181.28     66.90 o 
   1  21  10      109.03      175.63     56.23 o 
   2  21  10       76.03       40.13     43.84 o 
   0  22  10       99.96      158.33     98.47 o 
   1  22  10      353.54      314.99     65.18 o 
   1   0  11      267.43      210.73     40.59 o 
   2   0  11       31.80       52.81     32.61 o 
   3   0  11        0.15       67.02     43.73 o 
   4   0  11      205.93      175.28     51.19 o 
   5   0  11      182.09      205.08     59.11 o 
   6   0  11      574.37      587.76     89.35 o 
   0   1  11     3109.26     3021.41     96.53 o 
   1   1  11     3311.09     3291.42     81.39 o 
   2   1  11     3035.96     2896.10     84.34 o 
   3   1  11     1884.83     1727.74     70.99 o 
   4   1  11      720.48      839.31     57.42 o 
   5   1  11     1170.81     1214.77     72.26 o 
   6   1  11     1275.27     1245.73     92.90 o 
   1   2  11      238.36      283.40     26.77 o 
   2   2  11        6.26       -1.72     20.13 o 
   3   2  11        0.08       83.40     34.04 o 
   4   2  11      114.47      214.20     41.30 o 
   5   2  11      221.86      213.91     43.40 o 
   6   2  11      476.77      548.17     61.73 o 
   0   3  11     2890.32     2850.72     94.33 o 
   1   3  11      558.19      543.26     48.20 o 
   2   3  11     3021.39     3049.66     92.82 o 
   3   3  11      347.11      406.73     37.97 o 
   4   3  11      890.42      914.78     59.69 o 
   5   3  11      369.45      492.14     52.18 o 
   6   3  11     1454.26     1449.16     94.91 o 
   1   4  11      154.38      137.31     23.25 o 
   2   4  11        0.26       -7.08     22.19 o 
   3   4  11       13.94       -4.96     24.73 o 
   4   4  11       68.58      122.17     34.81 o 
   5   4  11      174.23      193.29     42.42 o 
   6   4  11      443.85      520.64     65.61 o 
   0   5  11     3579.16     3506.78    110.92 o 
   1   5  11      163.24      200.02     25.23 o 
   2   5  11     3421.43     3446.75    105.03 o 
   3   5  11      128.71      112.03     30.48 o 
   4   5  11      947.45      942.26     58.33 o 
   5   5  11      246.94      318.06     47.99 o 
   6   5  11     1338.78     1383.74     94.71 o 
   1   6  11      173.36      192.19     28.70 o 
   2   6  11       34.85       59.78     27.20 o 
   3   6  11        2.73       41.06     27.61 o 
   4   6  11      212.81      345.71     40.97 o 
   5   6  11      165.62      124.56     44.15 o 
   6   6  11      591.90      592.11     68.99 o 
   0   7  11     2315.38     1882.29    207.26 o 
   1   7  11     2029.92     2069.90     71.75 o 
   2   7  11     2280.09     2253.74     81.69 o 
   3   7  11     1134.14     1179.61     61.92 o 
   4   7  11      542.78      558.64     49.23 o 
   5   7  11      750.28      740.07     64.13 o 
   6   7  11      997.73     1036.45     85.53 o 
   1   8  11      195.81      160.16     33.11 o 
   2   8  11       15.86      -29.75     30.32 o 
   3   8  11        0.78       16.88     24.62 o 
   4   8  11      126.15      132.53     35.32 o 
   5   8  11      151.84      209.58     65.35 o 
   6   8  11      391.42      456.80     60.56 o 
   0   9  11     2230.65     2118.07     95.67 o 
   1   9  11     2242.59     2322.69     76.06 o 
   2   9  11     2200.48     2184.05     87.89 o 
   3   9  11     1352.71     1339.97     65.68 o 
   4   9  11      575.65      679.67     58.26 o 
   5   9  11      853.11      913.14     76.16 o 
   1  10  11      137.37      166.37     29.11 o 
   2  10  11        0.48       12.82     26.64 o 
   3  10  11        0.83       39.60     28.79 o 
   4  10  11       51.76        8.93     31.89 o 
   5  10  11      116.51       87.16     45.41 o 
   0  11  11     1997.41     2009.72    121.84 o 
   1  11  11      894.73      862.60     48.14 o 
   2  11  11     2060.59     2053.44     76.36 o 
   3  11  11      552.34      767.97     61.12 o 
   4  11  11      670.23      604.43     59.05 o 
   5  11  11      424.02      474.05     63.56 o 
   1  12  11      112.24      157.29     30.90 o 
   2  12  11        1.47        3.70     22.80 o 
   3  12  11        0.42        8.32     32.70 o 
   4  12  11       64.04       64.20     39.93 o 
   5  12  11      152.23      170.43     49.55 o 
   0  13  11     1676.10     1544.39    108.21 o 
   1  13  11      244.31      239.50     37.17 o 
   2  13  11     1651.15     1708.25     78.03 o 
   3  13  11      156.34      258.68     45.22 o 
   4  13  11      490.39      548.12     60.54 o 
   5  13  11      181.41      199.94     51.83 o 
   1  14  11       74.54      166.15     39.24 o 
   2  14  11        8.85       16.22     29.40 o 
   3  14  11        0.93       67.71     37.93 o 
   4  14  11       86.85      100.10     44.09 o 
   0  15  11     1342.42     1182.91     96.99 o 
   1  15  11      323.70      344.97     46.18 o 
   2  15  11     1270.63     1168.59     71.88 o 
   3  15  11      205.78      184.75     45.86 o 
   4  15  11      344.41      389.73     57.22 o 
   1  16  11       65.97       47.86     36.30 o 
   2  16  11       23.80        9.30     39.18 o 
   3  16  11        0.05       36.47     41.31 o 
   4  16  11      105.73      112.19     45.56 o 
   0  17  11     1248.52     1368.74    139.46 o 
   1  17  11      957.34     1127.36     92.36 o 
   2  17  11     1181.17     1283.09     92.43 o 
   3  17  11      594.51      563.97     69.71 o 
   1  18  11       47.63       80.72     50.53 o 
   2  18  11        0.23       -4.60     43.63 o 
   3  18  11        0.08       25.31     44.38 o 
   0  19  11      590.57      507.82    117.64 o 
   1  19  11      608.88      581.37     76.40 o 
   2  19  11      628.73      541.05     87.60 o 
   1  20  11       31.83       -2.19     43.29 o 
   0   0  12      686.03      616.82     71.12 o 
   1   0  12     4380.98     4256.94    156.72 o 
   2   0  12      760.35      625.97     62.91 o 
   3   0  12      983.51     1076.17     91.74 o 
   4   0  12       94.50       67.40     50.88 o 
   5   0  12     2708.04     2678.85    175.67 o 
   1   1  12       26.03      -10.63     24.08 o 
   2   1  12       38.95       92.58     36.48 o 
   3   1  12       39.79       46.54     32.10 o 
   4   1  12        5.23       16.20     31.99 o 
   5   1  12      749.42      816.93     69.63 o 
   0   2  12      263.91      371.56     54.98 o 
   1   2  12     4533.64     4314.90    113.53 o 
   2   2  12      361.85      412.75     40.25 o 
   3   2  12      912.23      853.60     57.50 o 
   4   2  12       19.98       52.36     34.49 o 
   5   2  12     2441.08     2116.50    109.51 o 
   1   3  12       13.19       60.31     37.13 o 
   2   3  12        7.60       53.46     28.53 o 
   3   3  12       86.40      113.39     35.13 o 
   4   3  12       63.55       57.96     34.98 o 
   5   3  12      840.42      800.51     68.65 o 
   0   4  12        6.37      -19.99     26.45 o 
   1   4  12     3529.99     3270.88    101.54 o 
   2   4  12        5.53       19.28     27.43 o 
   3   4  12      584.52      555.87     50.13 o 
   4   4  12       51.21       57.14     35.43 o 
   5   4  12     1994.84     2055.93    113.21 o 
   1   5  12       14.67        3.41     25.74 o 
   2   5  12        1.18        9.89     26.02 o 
   3   5  12       65.03       86.93     34.93 o 
   4   5  12       93.39      166.29     54.55 o 
   5   5  12      725.90      891.06     77.39 o 
   0   6  12        6.44      105.86     62.61 o 
   1   6  12     3106.65     2688.11    130.43 o 
   2   6  12       37.09       72.47     30.95 o 
   3   6  12      572.23      649.36     53.72 o 
   4   6  12       26.11       20.52     33.48 o 
   5   6  12     1950.70     1989.32    115.03 o 
   1   7  12       32.45       72.72     29.82 o 
   2   7  12       13.75       45.50     27.59 o 
   3   7  12       15.55       26.19     30.02 o 
   4   7  12       20.32      -13.26     36.38 o 
   5   7  12      540.02      517.16     68.29 o 
   0   8  12      746.07      662.44     67.06 o 
   1   8  12     3309.24     3341.47    109.77 o 
   2   8  12      760.50      826.88     55.88 o 
   3   8  12      754.38      827.77     59.44 o 
   4   8  12      114.61       99.70     39.11 o 
   5   8  12     2031.03     2110.05    133.80 o 
   1   9  12       10.53       46.82     27.82 o 
   2   9  12       26.03      106.01     37.32 o 
   3   9  12       58.42       89.70     38.74 o 
   4   9  12        3.01      -34.51     40.61 o 
   5   9  12      619.99      688.23     77.91 o 
   0  10  12      427.31      492.59    114.76 o 
   1  10  12     3522.30     3416.95    119.66 o 
   2  10  12      500.83      534.64     50.57 o 
   3  10  12      827.52      964.37     70.67 o 
   4  10  12       90.89      102.92     45.83 o 
   1  11  12        6.99       35.33     29.43 o 
   2  11  12       24.91       54.12     35.88 o 
   3  11  12       59.67      107.41     41.62 o 
   4  11  12        5.89      -28.00     39.72 o 
   0  12  12       25.12       -0.51     42.60 o 
   1  12  12     2512.71     2335.50    100.46 o 
   2  12  12        0.53      -18.58     34.24 o 
   3  12  12      527.76      609.24     77.83 o 
   4  12  12       35.39       66.12     43.07 o 
   1  13  12        7.63       43.22     37.62 o 
   2  13  12        0.10       24.65     37.95 o 
   3  13  12       40.00       35.58     38.68 o 
   0  14  12        1.21        1.26     53.60 o 
   1  14  12     1462.35     1632.87    105.18 o 
   2  14  12        9.22       48.97     40.99 o 
   3  14  12      297.15      236.74     54.87 o 
   1  15  12       12.60       24.23     45.21 o 
   2  15  12        0.27       24.84     44.31 o 
   3  15  12       13.86      -40.06     43.56 o 
   0  16  12      243.54      448.06    126.77 o 
   1  16  12     1301.91     1292.00    115.96 o 
   2  16  12      255.76      232.07     63.37 o 
   1  17  12        6.08      -42.37     59.19 o 
   1   0  13      572.79      653.48     87.23 o 
   2   0  13        0.40       48.24     47.82 o 
   3   0  13       12.79       64.62     51.97 o 
   4   0  13       94.30       25.09     51.48 o 
   0   1  13     2471.98     2389.78    144.17 o 
   1   1  13       75.37       35.57     28.84 o 
   2   1  13     2820.20     2540.53    101.98 o 
   3   1  13      140.90      100.93     39.08 o 
   4   1  13     1701.64     1679.66     93.10 o 
   1   2  13      475.34      548.22     46.48 o 
   2   2  13       36.64       54.13     35.97 o 
   3   2  13       52.67       39.34     35.72 o 
   4   2  13      256.86      240.73     49.76 o 
   0   3  13     1601.82     1545.65    125.15 o 
   1   3  13       57.60       24.03     28.13 o 
   2   3  13     1860.64     1734.53     94.79 o 
   3   3  13      722.25      808.92     65.58 o 
   4   3  13     1017.97     1135.45     79.14 o 
   1   4  13      399.87      510.21     57.41 o 
   2   4  13       85.27       88.76     34.51 o 
   3   4  13       92.23      125.78     40.47 o 
   4   4  13      400.25      304.18     52.73 o 
   0   5  13     1239.14     1141.80    123.60 o 
   1   5  13       36.68      -27.62     32.50 o 
   2   5  13     1479.67     1393.61     72.57 o 
   3   5  13      616.48      575.21     57.47 o 
   4   5  13      805.87      841.59     91.03 o 
   1   6  13      425.07      544.64     52.72 o 
   2   6  13       47.60       73.02     37.88 o 
   3   6  13       35.52       63.66     38.32 o 
   4   6  13      282.53      255.01     55.07 o 
   0   7  13     2079.24     2221.86    167.24 o 
   1   7  13        5.58      -18.88     34.17 o 
   2   7  13     2305.76     2411.37    114.34 o 
   3   7  13      209.22      161.49     40.74 o 
   4   7  13     1353.27     1419.31     98.05 o 
   1   8  13      437.60      458.35     59.08 o 
   2   8  13        6.97       13.83     31.60 o 
   3   8  13        4.23       25.38     39.07 o 
   4   8  13      117.58       45.19     49.03 o 
   0   9  13     2006.93     1947.09    162.48 o 
   1   9  13       27.79      -13.76     35.00 o 
   2   9  13     2228.85     2019.54    114.31 o 
   3   9  13      131.68      165.92     50.08 o 
   1  10  13      281.98      285.18     49.43 o 
   2  10  13        5.79       -3.85     41.95 o 
   3  10  13       45.60       12.27     44.87 o 
   0  11  13      973.05     1023.13    138.93 o 
   1  11  13        2.81      -28.69     38.18 o 
   2  11  13     1173.81     1111.27     94.85 o 
   3  11  13      232.97      281.14     58.09 o 
   1  12  13      203.78      198.06     51.37 o 
   2  12  13       47.93       45.07     49.55 o 
   0  13  13      900.92     1242.47    185.01 o 
   1  13  13       32.21       71.91     50.67 o 
   2  13  13     1006.71     1029.91    102.99 o 
   1  14  13      220.28      240.24     70.38 o 
   0   0  14      139.26       -2.70    131.99 o 
   1   0  14     1963.51     1996.18    165.51 o 
   2   0  14      487.66      311.98    106.96 o 
   3   0  14     1506.68     1571.70    138.24 o 
   1   1  14       12.74       86.90     53.13 o 
   2   1  14       30.29       31.57     39.18 o 
   3   1  14      235.75      302.64     56.83 o 
   0   2  14      149.22      146.24     88.19 o 
   1   2  14     1145.10     1182.76     94.03 o 
   2   2  14      513.53      488.17     64.59 o 
   3   2  14     1070.53      990.80     77.76 o 
   1   3  14        0.07        0.30     44.12 o 
   2   3  14       23.27       10.59     42.06 o 
   3   3  14       81.49       36.82     39.54 o 
   0   4  14      258.26      356.89     88.09 o 
   1   4  14      657.55      571.29     82.11 o 
   2   4  14      682.51      686.20     70.39 o 
   3   4  14      758.82      606.20     86.34 o 
   1   5  14        1.21       34.10     44.51 o 
   2   5  14       10.42       32.70     45.55 o 
   0   6  14      210.45      275.23     84.13 o 
   1   6  14      791.38      664.68     76.45 o 
   2   6  14      589.56      555.81     72.45 o 
   1   7  14        6.07       20.30     44.48 o 
   2   7  14       16.76       66.97     49.18 o 
   0   8  14       87.49      289.87    114.90 o 
   1   8  14     1151.95     1074.18     93.40 o 
   2   8  14      338.32      197.06     65.71 o 
   1   9  14        8.22       31.51     51.22 o 
   0  10  14       87.17      274.35    124.13 o 
                                                 
